# Supplementary material for: cis-Dichloridobis(2-isocyano­phenyl 4-meth­oxy­benzoate)palladium(II) chloro­form monosolvate
Source: Acta Crystallogr Sect E Struct Rep Online. 2012 Nov 14;68(Pt 12):m1476–7. doi: 10.1107/S1600536812045801 (PMC3588737; doi:10.1107/S1600536812045801)
Supplement: Supplementary file 1 [file e-68-m1476-sup1.cif]

##############################################################################
#                                                                            #
# This CIF contains the data in a paper accepted for publication in          #
# Acta Crystallographica Section E. It conforms to the requirements of       #
# Notes for Authors for Acta Crystallographica Section E, and has been       #
# peer reviewed under the auspices of the IUCr Commission on Journals.       #
#                                                                            #
# Full details of the Crystallographic Information File format               #
# are given in the paper "The Crystallographic Information File (CIF):       #
# a New Standard Archive File for Crystallography" by S. R. Hall, F. H.      #
# Allen and I. D. Brown [Acta Cryst. (1991), A47, 655-685].                  #
#                                                                            #
# The current version of the core CIF dictionary is obtainable from          #
# ftp://ftp.iucr.org/pub/cif_core.dic.                                       #
#                                                                            #
# Software is freely available for graphical display of the structure(s)     #
# in this CIF. For information consult the CIF software page                 #
# http://www.iucr.org/resources/cif/software.                                #
#                                                                            #
# This file may be used for bona fide research purposes within the           #
# scientific community so long as proper attribution is given to the journal # 
# article from which it was obtained.                                        #
#                                                                            #
##############################################################################
data_I
_audit_creation_method     SHELXL-97
_chemical_name_systematic
;
<i>cis</i>-Dichloridobis(2-isocyanophenyl 4-methoxybenzoate)palladium(II)
chloroform monosolvate
;
_chemical_name_common     ?
_chemical_formula_moiety     'C30 H22 Cl2 N2 O6 Pd, C H Cl3'
_chemical_formula_sum     'C31 H23 Cl5 N2 O6 Pd'
_chemical_formula_iupac     '[Pd Cl2 (C15 H11 N O3)2], C H Cl3'
_chemical_formula_weight     803.16
_chemical_melting_point     ?
_symmetry_cell_setting     orthorhombic
_symmetry_space_group_name_H-M     'P 21 21 21'
_symmetry_space_group_name_Hall     'P 2ac 2ab'
loop_
    _symmetry_equiv_pos_as_xyz
    'x, y, z'
    '-x+1/2, -y, z+1/2'
    'x+1/2, -y+1/2, -z'
    '-x, y+1/2, -z+1/2'
_cell_length_a     7.44570(10)
_cell_length_b     12.1352(4)
_cell_length_c     36.1109(11)
_cell_angle_alpha     90.00
_cell_angle_beta     90.00
_cell_angle_gamma     90.00
_cell_volume     3262.80(15)
_cell_formula_units_Z     4
_cell_measurement_reflns_used     24908
_cell_measurement_theta_min     3.21
_cell_measurement_theta_max     30.04
_cell_measurement_temperature     100(2)
_exptl_crystal_description     block
_exptl_crystal_colour     colourless
_exptl_crystal_size_max     0.35
_exptl_crystal_size_mid     0.23
_exptl_crystal_size_min     0.10
_exptl_crystal_density_diffrn     1.635
_exptl_crystal_density_meas     ?
_exptl_crystal_density_method     'not measured'
_exptl_crystal_F_000     1608
_exptl_absorpt_coefficient_mu     1.024
_exptl_absorpt_correction_type     multi-scan
_exptl_absorpt_process_details     '(SADABS; Sheldrick, 2008)'
_exptl_absorpt_correction_T_min     0.717
_exptl_absorpt_correction_T_max     0.903
_exptl_special_details     ?
_diffrn_ambient_temperature     100(2)
_diffrn_radiation_type     MoK\a
_diffrn_radiation_wavelength     0.71073
_diffrn_radiation_source     'fine-focus sealed tube'
_diffrn_radiation_monochromator     'horizontally mounted graphite crystal'
_diffrn_measurement_device_type     'Nonius KappaCCD'
_diffrn_measurement_device     '95mm CCD camera on \k-goniostat'
_diffrn_measurement_method     '\f scans and \w scans with \k offset'
_diffrn_detector_area_resol_mean     9
_diffrn_reflns_number     24908
_diffrn_reflns_av_R_equivalents     0.0462
_diffrn_reflns_av_sigmaI/netI     0.0684
_diffrn_reflns_theta_min     3.21
_diffrn_reflns_theta_max     30.04
_diffrn_reflns_theta_full     30.04
_diffrn_measured_fraction_theta_max     0.985
_diffrn_measured_fraction_theta_full     0.985
_diffrn_reflns_limit_h_min     -10
_diffrn_reflns_limit_h_max     10
_diffrn_reflns_limit_k_min     -17
_diffrn_reflns_limit_k_max     15
_diffrn_reflns_limit_l_min     -50
_diffrn_reflns_limit_l_max     41
_diffrn_standards_number     ?
_diffrn_standards_interval_count     ?
_diffrn_standards_interval_time     ?
_diffrn_standards_decay_%     ?
_refine_special_details
;
Refinement of <i>F</i>^2^ against ALL reflections. The weighted <i>R</i>-factor
<i>wR</i> and goodness of fit <i>S</i> are based on <i>F</i>^2^, conventional
<i>R</i>-factors <i>R</i> are based on <i>F</i>, with <i>F</i> set to zero for
negative <i>F</i>^2^. The threshold expression of <i>F</i>^2^ >
\s(<i>F</i>^2^) is used only for calculating <i>R</i>-factors(gt) <i>etc</i>.
and is not relevant to the choice of reflections for refinement.
<i>R</i>-factors based on <i>F</i>^2^ are statistically about twice as large
as those based on <i>F</i>, and <i>R</i>- factors based on ALL data will be
even larger.
;
_reflns_number_total     9228
_reflns_number_gt     7397
_reflns_threshold_expression     I>2sigma(I)
_refine_ls_structure_factor_coef     Fsqd
_refine_ls_matrix_type     full
_refine_ls_R_factor_all     0.0600
_refine_ls_R_factor_gt     0.0370
_refine_ls_wR_factor_gt     0.0607
_refine_ls_wR_factor_ref     0.0668
_refine_ls_goodness_of_fit_ref     1.011
_refine_ls_restrained_S_all     1.011
_refine_ls_number_reflns     9228
_refine_ls_number_parameters     408
_refine_ls_number_restraints     0
_refine_ls_hydrogen_treatment     constr
_refine_ls_weighting_scheme     calc
_refine_ls_weighting_details
         'calc w=1/[\s^2^(Fo^2^)+(0.0262P)^2^+0.0000P] where P=(Fo^2^+2Fc^2^)/3'
_atom_sites_solution_hydrogens     geom
_atom_sites_solution_primary     direct
_atom_sites_solution_secondary     difmap
_refine_ls_shift/su_max     0.004
_refine_ls_shift/su_mean     0.000
_refine_diff_density_max     0.614
_refine_diff_density_min     -0.786
_refine_ls_extinction_method     none
_refine_ls_extinction_coef     ?
_refine_ls_abs_structure_details     'Flack (1983), 3936 Friedel pairs'
_refine_ls_abs_structure_Flack     -0.011(17)
loop_
    _atom_type_symbol
    _atom_type_description
    _atom_type_scat_dispersion_real
    _atom_type_scat_dispersion_imag
    _atom_type_scat_source
    'C' 'C' 0.0033 0.0016
                         'International Tables Vol C Tables 4.2.6.8 and 6.1.1.4'
    'H' 'H' 0.0000 0.0000
                         'International Tables Vol C Tables 4.2.6.8 and 6.1.1.4'
    'N' 'N' 0.0061 0.0033
                         'International Tables Vol C Tables 4.2.6.8 and 6.1.1.4'
    'O' 'O' 0.0106 0.0060
                         'International Tables Vol C Tables 4.2.6.8 and 6.1.1.4'
    'Cl' 'Cl' 0.1484 0.1585
                         'International Tables Vol C Tables 4.2.6.8 and 6.1.1.4'
    'Pd' 'Pd' -0.9988 1.0072
                         'International Tables Vol C Tables 4.2.6.8 and 6.1.1.4'
_computing_data_collection     'COLLECT (Nonius, 1997)'
_computing_cell_refinement     'DENZO and SCALEPACK (Otwinowski & Minor, 1997)'
_computing_data_reduction     'DENZO and SCALEPACK (Otwinowski & Minor, 1997)'
_computing_structure_solution     'SHELXS97 (Sheldrick, 2008)'
_computing_structure_refinement     'SHELXL97 (Sheldrick, 2008)'
_computing_molecular_graphics     'DIAMOND (Brandenburg, 2009)'
_computing_publication_material     'SHELXL97 (Sheldrick, 2008)'
loop_
    _atom_site_type_symbol
    _atom_site_label
    _atom_site_fract_x
    _atom_site_fract_y
    _atom_site_fract_z
    _atom_site_U_iso_or_equiv
    _atom_site_adp_type
    _atom_site_calc_flag
    _atom_site_refinement_flags
    _atom_site_occupancy
    _atom_site_symmetry_multiplicity
    _atom_site_disorder_assembly
    _atom_site_disorder_group
    Pd Pd1 0.70069(3) 0.468290(17) 0.888077(5) 0.01742(5) Uani d . 1 1 . .
    Cl Cl1 0.77179(10) 0.36814(6) 0.940105(18) 0.02588(17) Uani d . 1 1 . .
    Cl Cl2 0.78655(11) 0.32749(5) 0.849385(18) 0.02437(15) Uani d . 1 1 . .
    Cl Cl3 0.19677(12) 1.19482(6) 0.947449(18) 0.02811(16) Uani d . 1 1 . .
    Cl Cl4 0.16546(10) 1.10483(7) 0.873361(19) 0.03021(18) Uani d . 1 1 . .
    Cl Cl5 0.30198(14) 1.32462(7) 0.88439(2) 0.0512(2) Uani d . 1 1 . .
    O O1 0.7349(2) 0.81404(15) 0.82187(5) 0.0201(4) Uani d . 1 1 . .
    O O2 0.5584(2) 0.96590(18) 0.81736(5) 0.0243(4) Uani d . 1 1 . .
    O O3 0.8859(2) 0.99125(16) 0.98090(5) 0.0236(5) Uani d . 1 1 . .
    O O4 0.3493(2) 0.79408(15) 0.89629(5) 0.0176(4) Uani d . 1 1 . .
    O O5 0.1775(3) 0.65489(16) 0.91802(5) 0.0243(5) Uani d . 1 1 . .
    O O6 0.0757(3) 0.58547(17) 0.74567(5) 0.0231(5) Uani d . 1 1 . .
    N N1 0.6421(3) 0.60184(19) 0.81643(6) 0.0197(5) Uani d . 1 1 . .
    N N2 0.5755(3) 0.66170(19) 0.93709(6) 0.0181(5) Uani d . 1 1 . .
    C C1 0.6542(3) 0.5533(2) 0.84336(8) 0.0202(6) Uani d . 1 1 . .
    C C2 0.6443(3) 0.6656(2) 0.78406(7) 0.0181(6) Uani d . 1 1 . .
    C C3 0.6047(4) 0.6183(3) 0.75010(7) 0.0213(6) Uani d . 1 1 . .
    H H3 0.5760 0.5422 0.7484 0.026 Uiso calc R 1 1 . .
    C C4 0.6076(4) 0.6834(3) 0.71872(8) 0.0242(7) Uani d . 1 1 . .
    H H4 0.5802 0.6522 0.6953 0.029 Uiso calc R 1 1 . .
    C C5 0.6502(4) 0.7939(3) 0.72142(8) 0.0246(7) Uani d . 1 1 . .
    H H5 0.6505 0.8383 0.6997 0.030 Uiso calc R 1 1 . .
    C C6 0.6925(4) 0.8410(2) 0.75529(7) 0.0220(6) Uani d . 1 1 . .
    H H6 0.7245 0.9166 0.7567 0.026 Uiso calc R 1 1 . .
    C C7 0.6877(4) 0.7772(2) 0.78685(7) 0.0175(6) Uani d . 1 1 . .
    C C8 0.6627(4) 0.9124(2) 0.83496(7) 0.0175(6) Uani d . 1 1 . .
    C C9 0.7281(3) 0.9349(2) 0.87254(7) 0.0158(6) Uani d . 1 1 . .
    C C10 0.6814(3) 1.0340(2) 0.88931(7) 0.0187(5) Uani d . 1 1 . .
    H H10 0.6137 1.0867 0.8758 0.022 Uiso calc R 1 1 . .
    C C11 0.7323(3) 1.0570(2) 0.92547(7) 0.0186(6) Uani d . 1 1 . .
    H H11 0.7003 1.1252 0.9366 0.022 Uiso calc R 1 1 . .
    C C12 0.8307(3) 0.9794(2) 0.94535(7) 0.0185(6) Uani d . 1 1 . .
    C C13 0.8259(4) 1.0869(2) 1.00095(7) 0.0293(7) Uani d . 1 1 . .
    H H13A 0.8686 1.1536 0.9884 0.044 Uiso calc R 1 1 . .
    H H13B 0.8739 1.0847 1.0262 0.044 Uiso calc R 1 1 . .
    H H13C 0.6944 1.0875 1.0019 0.044 Uiso calc R 1 1 . .
    C C14 0.8794(3) 0.8798(2) 0.92857(7) 0.0176(6) Uani d . 1 1 . .
    H H14 0.9465 0.8267 0.9421 0.021 Uiso calc R 1 1 . .
    C C15 0.8303(3) 0.8586(2) 0.89253(7) 0.0173(6) Uani d . 1 1 . .
    H H15 0.8662 0.7916 0.8811 0.021 Uiso calc R 1 1 . .
    C C16 0.6242(4) 0.5885(2) 0.91953(7) 0.0194(6) Uani d . 1 1 . .
    C C17 0.5048(4) 0.7558(2) 0.95387(7) 0.0165(6) Uani d . 1 1 . .
    C C18 0.5512(3) 0.7851(2) 0.98970(7) 0.0176(6) Uani d . 1 1 . .
    H H18 0.6306 0.7403 1.0038 0.021 Uiso calc R 1 1 . .
    C C19 0.4803(3) 0.8805(2) 1.00472(7) 0.0173(6) Uani d . 1 1 . .
    H H19 0.5105 0.9015 1.0293 0.021 Uiso calc R 1 1 . .
    C C20 0.3652(3) 0.9456(2) 0.98394(7) 0.0176(6) Uani d . 1 1 . .
    H H20 0.3170 1.0110 0.9944 0.021 Uiso calc R 1 1 . .
    C C21 0.3197(4) 0.9165(2) 0.94812(7) 0.0171(6) Uani d . 1 1 . .
    H H21 0.2407 0.9617 0.9341 0.021 Uiso calc R 1 1 . .
    C C22 0.3893(3) 0.8223(2) 0.93303(7) 0.0152(6) Uani d . 1 1 . .
    C C23 0.2352(3) 0.7055(2) 0.89214(8) 0.0182(6) Uani d . 1 1 . .
    C C24 0.1980(4) 0.6801(2) 0.85274(7) 0.0153(5) Uani d . 1 1 . .
    C C25 0.1211(4) 0.5787(2) 0.84476(7) 0.0198(6) Uani d . 1 1 . .
    H H25 0.0940 0.5293 0.8644 0.024 Uiso calc R 1 1 . .
    C C26 0.0834(3) 0.5485(2) 0.80881(7) 0.0203(6) Uani d . 1 1 . .
    H H26 0.0349 0.4778 0.8035 0.024 Uiso calc R 1 1 . .
    C C27 0.1174(3) 0.6232(2) 0.78018(7) 0.0185(6) Uani d . 1 1 . .
    C C28 0.1047(4) 0.6582(3) 0.71486(7) 0.0269(7) Uani d . 1 1 . .
    H H28A 0.0354 0.7260 0.7185 0.040 Uiso calc R 1 1 . .
    H H28B 0.0658 0.6221 0.6920 0.040 Uiso calc R 1 1 . .
    H H28C 0.2327 0.6763 0.7131 0.040 Uiso calc R 1 1 . .
    C C29 0.1902(4) 0.7258(2) 0.78777(7) 0.0185(6) Uani d . 1 1 . .
    H H29 0.2117 0.7765 0.7682 0.022 Uiso calc R 1 1 . .
    C C30 0.2316(3) 0.7546(2) 0.82398(7) 0.0182(6) Uani d . 1 1 . .
    H H30 0.2825 0.8247 0.8292 0.022 Uiso calc R 1 1 . .
    C C31 0.1513(4) 1.2255(2) 0.90068(7) 0.0237(7) Uani d . 1 1 . .
    H H31 0.0267 1.2557 0.8988 0.028 Uiso calc R 1 1 . .
loop_
    _atom_site_aniso_label
    _atom_site_aniso_U_11
    _atom_site_aniso_U_22
    _atom_site_aniso_U_33
    _atom_site_aniso_U_12
    _atom_site_aniso_U_13
    _atom_site_aniso_U_23
    Pd1 0.02268(10) 0.01504(10) 0.01454(9) 0.00299(10) 0.00058(9) -0.00068(9)
    Cl1 0.0409(4) 0.0209(4) 0.0159(3) 0.0074(3) -0.0020(3) -0.0008(3)
    Cl2 0.0353(4) 0.0195(3) 0.0184(3) 0.0051(4) 0.0003(3) -0.0039(3)
    Cl3 0.0448(4) 0.0220(4) 0.0175(3) 0.0023(4) -0.0028(4) 0.0009(3)
    Cl4 0.0401(4) 0.0340(4) 0.0165(3) 0.0044(4) -0.0049(3) -0.0018(3)
    Cl5 0.0628(5) 0.0512(6) 0.0397(5) -0.0301(5) -0.0031(6) 0.0165(4)
    O1 0.0291(11) 0.0193(10) 0.0119(9) 0.0024(9) -0.0041(8) -0.0030(8)
    O2 0.0310(11) 0.0232(11) 0.0186(11) 0.0062(11) -0.0058(8) 0.0005(10)
    O3 0.0283(10) 0.0287(13) 0.0139(10) 0.0011(9) -0.0028(8) -0.0068(9)
    O4 0.0247(10) 0.0177(10) 0.0104(10) -0.0043(8) -0.0010(7) 0.0006(7)
    O5 0.0324(11) 0.0296(12) 0.0109(9) -0.0083(10) 0.0024(9) -0.0012(8)
    O6 0.0312(11) 0.0284(12) 0.0097(10) -0.0021(10) -0.0025(8) -0.0009(9)
    N1 0.0214(12) 0.0170(13) 0.0207(13) 0.0035(10) 0.0028(10) 0.0013(10)
    N2 0.0240(12) 0.0146(13) 0.0157(12) 0.0036(10) 0.0030(10) 0.0016(10)
    C1 0.0197(14) 0.0167(16) 0.0240(15) 0.0023(11) 0.0033(11) -0.0053(12)
    C2 0.0170(13) 0.0228(16) 0.0145(14) 0.0005(12) 0.0000(11) 0.0000(12)
    C3 0.0226(14) 0.0219(16) 0.0194(15) -0.0021(13) 0.0001(12) -0.0042(13)
    C4 0.0263(15) 0.0324(19) 0.0138(15) -0.0011(14) 0.0004(12) -0.0041(13)
    C5 0.0286(16) 0.0288(17) 0.0165(15) -0.0035(14) 0.0008(12) 0.0008(13)
    C6 0.0283(14) 0.0202(15) 0.0176(14) -0.0023(15) 0.0017(14) -0.0017(11)
    C7 0.0188(13) 0.0208(14) 0.0128(12) 0.0011(13) -0.0010(12) -0.0037(11)
    C8 0.0210(15) 0.0163(14) 0.0150(13) -0.0017(12) 0.0016(11) 0.0010(11)
    C9 0.0185(13) 0.0153(13) 0.0137(12) -0.0027(11) 0.0008(11) -0.0002(10)
    C10 0.0196(12) 0.0157(12) 0.0207(13) 0.0019(13) -0.0011(13) 0.0053(13)
    C11 0.0232(14) 0.0135(14) 0.0190(13) -0.0018(11) 0.0029(11) -0.0015(10)
    C12 0.0182(13) 0.0235(15) 0.0138(13) -0.0040(13) -0.0001(10) -0.0022(12)
    C13 0.0363(18) 0.0322(18) 0.0192(15) -0.0030(16) 0.0014(14) -0.0105(13)
    C14 0.0184(13) 0.0176(15) 0.0169(14) 0.0011(12) -0.0009(11) 0.0029(12)
    C15 0.0167(13) 0.0175(14) 0.0177(14) -0.0002(11) 0.0003(11) -0.0001(11)
    C16 0.0210(14) 0.0214(16) 0.0158(14) 0.0002(13) 0.0001(11) 0.0043(12)
    C17 0.0188(13) 0.0155(14) 0.0152(14) 0.0003(12) 0.0039(11) 0.0017(12)
    C18 0.0159(13) 0.0190(15) 0.0180(15) 0.0010(12) 0.0002(11) 0.0040(12)
    C19 0.0202(14) 0.0214(16) 0.0103(13) -0.0052(13) 0.0006(11) -0.0004(12)
    C20 0.0220(13) 0.0147(15) 0.0160(13) 0.0004(11) 0.0026(11) -0.0011(11)
    C21 0.0196(13) 0.0166(14) 0.0153(13) 0.0003(12) 0.0002(11) 0.0005(11)
    C22 0.0204(13) 0.0166(15) 0.0087(13) -0.0034(12) 0.0002(10) 0.0009(11)
    C23 0.0189(13) 0.0194(14) 0.0162(14) 0.0025(11) 0.0020(11) 0.0006(12)
    C24 0.0158(12) 0.0183(13) 0.0118(12) -0.0001(13) -0.0002(12) 0.0015(10)
    C25 0.0218(14) 0.0222(16) 0.0154(14) -0.0002(12) 0.0018(11) 0.0032(12)
    C26 0.0214(13) 0.0196(17) 0.0198(14) -0.0043(13) 0.0008(11) 0.0002(13)
    C27 0.0157(13) 0.0248(16) 0.0151(14) 0.0033(13) -0.0006(11) -0.0011(12)
    C28 0.0300(16) 0.038(2) 0.0127(14) 0.0025(15) -0.0032(13) 0.0035(13)
    C29 0.0196(13) 0.0231(15) 0.0128(12) 0.0003(14) -0.0006(12) 0.0032(11)
    C30 0.0205(14) 0.0184(14) 0.0157(13) -0.0004(12) 0.0012(11) -0.0024(11)
    C31 0.0267(15) 0.0252(17) 0.0192(15) 0.0005(13) -0.0039(12) 0.0044(12)
_geom_special_details
;
All e.s.d.'s (except the e.s.d. in the dihedral angle between two l.s. planes)
are estimated using the full covariance matrix. The cell e.s.d.'s are taken
into account individually in the estimation of e.s.d.'s in distances, angles
and torsion angles; correlations between e.s.d.'s in cell parameters are only
used when they are defined by crystal symmetry. An approximate (isotropic)
treatment of cell e.s.d.'s is used for estimating e.s.d.'s involving l.s.
planes.
;
loop_
    _geom_bond_atom_site_label_1
    _geom_bond_atom_site_label_2
    _geom_bond_site_symmetry_2
    _geom_bond_distance
    _geom_bond_publ_flag
    Pd1 C16 . 1.935(3) yes
    Pd1 C1 . 1.947(3) yes
    Pd1 Cl2 . 2.2979(7) yes
    Pd1 Cl1 . 2.2994(7) yes
    Cl3 C31 . 1.762(3) ?
    Cl4 C31 . 1.768(3) ?
    Cl5 C31 . 1.747(3) ?
    O1 C7 . 1.387(3) ?
    O1 C8 . 1.392(3) ?
    O2 C8 . 1.195(3) ?
    O3 C12 . 1.356(3) ?
    O3 C13 . 1.439(3) ?
    O4 C23 . 1.379(3) ?
    O4 C22 . 1.402(3) ?
    O5 C23 . 1.198(3) ?
    O6 C27 . 1.364(3) ?
    O6 C28 . 1.437(3) ?
    N1 C1 . 1.141(3) ?
    N1 C2 . 1.402(3) ?
    N2 C16 . 1.150(3) ?
    N2 C17 . 1.395(3) ?
    C2 C3 . 1.386(4) ?
    C2 C7 . 1.396(4) ?
    C3 C4 . 1.382(4) ?
    C3 H3 . 0.9500 ?
    C4 C5 . 1.381(4) ?
    C4 H4 . 0.9500 ?
    C5 C6 . 1.386(4) ?
    C5 H5 . 0.9500 ?
    C6 C7 . 1.378(3) ?
    C6 H6 . 0.9500 ?
    C8 C9 . 1.467(3) ?
    C9 C10 . 1.391(3) ?
    C9 C15 . 1.399(4) ?
    C10 C11 . 1.388(3) ?
    C10 H10 . 0.9500 ?
    C11 C12 . 1.393(4) ?
    C11 H11 . 0.9500 ?
    C12 C14 . 1.400(4) ?
    C13 H13A . 0.9800 ?
    C13 H13B . 0.9800 ?
    C13 H13C . 0.9800 ?
    C14 C15 . 1.376(4) ?
    C14 H14 . 0.9500 ?
    C15 H15 . 0.9500 ?
    C17 C18 . 1.386(4) ?
    C17 C22 . 1.400(4) ?
    C18 C19 . 1.383(4) ?
    C18 H18 . 0.9500 ?
    C19 C20 . 1.386(4) ?
    C19 H19 . 0.9500 ?
    C20 C21 . 1.383(3) ?
    C20 H20 . 0.9500 ?
    C21 C22 . 1.368(3) ?
    C21 H21 . 0.9500 ?
    C23 C24 . 1.482(3) ?
    C24 C25 . 1.387(4) ?
    C24 C30 . 1.400(3) ?
    C25 C26 . 1.378(3) ?
    C25 H25 . 0.9500 ?
    C26 C27 . 1.398(4) ?
    C26 H26 . 0.9500 ?
    C27 C29 . 1.385(4) ?
    C28 H28A . 0.9800 ?
    C28 H28B . 0.9800 ?
    C28 H28C . 0.9800 ?
    C29 C30 . 1.388(3) ?
    C29 H29 . 0.9500 ?
    C30 H30 . 0.9500 ?
    C31 H31 . 1.0000 ?
loop_
    _geom_angle_atom_site_label_1
    _geom_angle_atom_site_label_2
    _geom_angle_atom_site_label_3
    _geom_angle_site_symmetry_1
    _geom_angle_site_symmetry_3
    _geom_angle
    _geom_angle_publ_flag
    C16 Pd1 C1 . . 92.00(12) ?
    C16 Pd1 Cl2 . . 178.37(8) ?
    C1 Pd1 Cl2 . . 86.52(8) ?
    C16 Pd1 Cl1 . . 89.24(8) ?
    C1 Pd1 Cl1 . . 176.91(8) ?
    Cl2 Pd1 Cl1 . . 92.28(3) ?
    C7 O1 C8 . . 119.2(2) ?
    C12 O3 C13 . . 117.9(2) ?
    C23 O4 C22 . . 115.11(19) ?
    C27 O6 C28 . . 117.8(2) ?
    C1 N1 C2 . . 174.3(3) ?
    C16 N2 C17 . . 172.0(3) ?
    N1 C1 Pd1 . . 174.2(2) ?
    C3 C2 C7 . . 121.0(3) ?
    C3 C2 N1 . . 120.5(3) ?
    C7 C2 N1 . . 118.5(2) ?
    C4 C3 C2 . . 119.1(3) ?
    C4 C3 H3 . . 120.5 ?
    C2 C3 H3 . . 120.5 ?
    C5 C4 C3 . . 120.1(3) ?
    C5 C4 H4 . . 120.0 ?
    C3 C4 H4 . . 120.0 ?
    C4 C5 C6 . . 120.9(3) ?
    C4 C5 H5 . . 119.5 ?
    C6 C5 H5 . . 119.5 ?
    C7 C6 C5 . . 119.5(3) ?
    C7 C6 H6 . . 120.2 ?
    C5 C6 H6 . . 120.2 ?
    C6 C7 O1 . . 124.5(2) ?
    C6 C7 C2 . . 119.4(2) ?
    O1 C7 C2 . . 115.9(2) ?
    O2 C8 O1 . . 122.4(2) ?
    O2 C8 C9 . . 127.3(3) ?
    O1 C8 C9 . . 110.2(2) ?
    C10 C9 C15 . . 118.9(2) ?
    C10 C9 C8 . . 118.7(2) ?
    C15 C9 C8 . . 122.3(2) ?
    C11 C10 C9 . . 121.0(2) ?
    C11 C10 H10 . . 119.5 ?
    C9 C10 H10 . . 119.5 ?
    C10 C11 C12 . . 119.5(2) ?
    C10 C11 H11 . . 120.3 ?
    C12 C11 H11 . . 120.3 ?
    O3 C12 C11 . . 125.1(2) ?
    O3 C12 C14 . . 115.0(2) ?
    C11 C12 C14 . . 119.8(2) ?
    O3 C13 H13A . . 109.5 ?
    O3 C13 H13B . . 109.5 ?
    H13A C13 H13B . . 109.5 ?
    O3 C13 H13C . . 109.5 ?
    H13A C13 H13C . . 109.5 ?
    H13B C13 H13C . . 109.5 ?
    C15 C14 C12 . . 120.1(3) ?
    C15 C14 H14 . . 119.9 ?
    C12 C14 H14 . . 119.9 ?
    C14 C15 C9 . . 120.6(3) ?
    C14 C15 H15 . . 119.7 ?
    C9 C15 H15 . . 119.7 ?
    N2 C16 Pd1 . . 177.4(3) ?
    C18 C17 N2 . . 121.4(2) ?
    C18 C17 C22 . . 120.5(3) ?
    N2 C17 C22 . . 118.1(2) ?
    C19 C18 C17 . . 119.1(3) ?
    C19 C18 H18 . . 120.5 ?
    C17 C18 H18 . . 120.5 ?
    C18 C19 C20 . . 120.0(3) ?
    C18 C19 H19 . . 120.0 ?
    C20 C19 H19 . . 120.0 ?
    C21 C20 C19 . . 120.8(3) ?
    C21 C20 H20 . . 119.6 ?
    C19 C20 H20 . . 119.6 ?
    C22 C21 C20 . . 119.5(2) ?
    C22 C21 H21 . . 120.2 ?
    C20 C21 H21 . . 120.2 ?
    C21 C22 C17 . . 120.0(2) ?
    C21 C22 O4 . . 120.1(2) ?
    C17 C22 O4 . . 119.9(2) ?
    O5 C23 O4 . . 122.4(3) ?
    O5 C23 C24 . . 125.2(2) ?
    O4 C23 C24 . . 112.4(2) ?
    C25 C24 C30 . . 119.5(2) ?
    C25 C24 C23 . . 117.4(2) ?
    C30 C24 C23 . . 123.0(2) ?
    C26 C25 C24 . . 121.1(3) ?
    C26 C25 H25 . . 119.5 ?
    C24 C25 H25 . . 119.5 ?
    C25 C26 C27 . . 119.1(3) ?
    C25 C26 H26 . . 120.4 ?
    C27 C26 H26 . . 120.4 ?
    O6 C27 C29 . . 124.9(2) ?
    O6 C27 C26 . . 114.6(2) ?
    C29 C27 C26 . . 120.5(2) ?
    O6 C28 H28A . . 109.5 ?
    O6 C28 H28B . . 109.5 ?
    H28A C28 H28B . . 109.5 ?
    O6 C28 H28C . . 109.5 ?
    H28A C28 H28C . . 109.5 ?
    H28B C28 H28C . . 109.5 ?
    C27 C29 C30 . . 120.0(2) ?
    C27 C29 H29 . . 120.0 ?
    C30 C29 H29 . . 120.0 ?
    C29 C30 C24 . . 119.8(3) ?
    C29 C30 H30 . . 120.1 ?
    C24 C30 H30 . . 120.1 ?
    Cl5 C31 Cl3 . . 110.17(15) ?
    Cl5 C31 Cl4 . . 110.14(15) ?
    Cl3 C31 Cl4 . . 110.39(16) ?
    Cl5 C31 H31 . . 108.7 ?
    Cl3 C31 H31 . . 108.7 ?
    Cl4 C31 H31 . . 108.7 ?
loop_
    _geom_hbond_atom_site_label_D
    _geom_hbond_atom_site_label_H
    _geom_hbond_atom_site_label_A
    _geom_hbond_site_symmetry_A
    _geom_hbond_distance_DH
    _geom_hbond_distance_HA
    _geom_hbond_distance_DA
    _geom_hbond_angle_DHA
    C4 H4 O2 4_646 0.95 2.53 3.193(4) 127.3
    C6 H6 O6 4_656 0.95 2.53 3.433(4) 158.0
    C19 H19 O5 3_567 0.95 2.37 3.182(3) 142.7
    C20 H20 Cl1 3_467 0.95 2.80 3.622(3) 145.0
    C31 H31 Cl1 1_465 1.00 2.77 3.607(3) 141.2
    C31 H31 Cl2 1_465 1.00 2.67 3.513(3) 141.8
data_global
_journal_date_recd_electronic     2012-09-25
_journal_date_accepted     2012-11-06
_journal_name_full     'Acta Crystallographica, Section E'
_journal_year     2012
_journal_volume     68
_journal_issue     12
_journal_page_first     m1476
_journal_page_last     m1477
_journal_paper_category     QM
_journal_paper_doi     10.1107/S1600536812045801
_journal_coeditor_code     ZQ2184
_publ_contact_author_name     'Matti Haukka'
_publ_contact_author_address
;
University of Jyv\"askyl\"a, Department of Chemistry,
PO Box 35, 40014 University of Jyv\"askyl\"a, Finland
;
_publ_contact_author_email     'matti.o.haukka@jyu.fi'
_publ_contact_author_fax     '+358 14 260 2501'
_publ_contact_author_phone     '+358 40 8054666'
_publ_section_title
;
<i>cis</i>-Dichloridobis(2-isocyanophenyl 4-methoxybenzoate)palladium(II)
chloroform monosolvate
;
loop_
    _publ_author_name
    _publ_author_footnote
    _publ_author_address
    'Tskhovrebov, Alexander' .
;
Department of Chemistry, Saint-Petersburg State University,
Universitetsky Pr. 26, 198504 Stary Petergof, Russian Federation
;
    'Haukka, Matti' .
;
University of Jyv\"askyl\"a, Department of Chemistry,
PO Box 35, 40014 University of Jyv\"askyl\"a, Finland
;
