# Supplementary material for: cis-Dichloridobis(2-isocyano­phenyl 4-meth­oxy­benzoate)palladium(II) chloro­form monosolvate
Source: Acta Crystallogr Sect E Struct Rep Online. 2012 Nov 14;68(Pt 12):m1476–7. doi: 10.1107/S1600536812045801 (PMC3588737; doi:10.1107/S1600536812045801)
Supplement: Supplementary file 2 [file e-68-m1476-Isup2.hkl]

# 
# h,k,l, Fc-squared, Fo-squared, sigma(Fo-squared) and status flag 
# 
data_I
_shelx_title ' alts1dx in P2(1)2(1)2(1) (colourless block)' 
_shelx_refln_list_code          4 
_shelx_F_calc_maximum      316.69 
_exptl_crystal_F_000      1608.00 
_reflns_d_resolution_high  0.7098 
 
loop_ 
 _symmetry_equiv_pos_as_xyz 
 'x, y, z' 
 '-x+1/2, -y, z+1/2' 
 'x+1/2, -y+1/2, -z' 
 '-x, y+1/2, -z+1/2' 
 
_cell_length_a     7.4457 
_cell_length_b    12.1352 
_cell_length_c    36.1109 
_cell_angle_alpha  90.000 
_cell_angle_beta   90.000 
_cell_angle_gamma  90.000 
 
_shelx_F_squared_multiplier     1.000 
 
loop_ 
 _refln_index_h 
 _refln_index_k 
 _refln_index_l 
 _refln_F_squared_calc 
 _refln_F_squared_meas 
 _refln_F_squared_sigma 
 _refln_observed_status 
   4   0   0      990.75     1043.90     36.70 o 
   6   0   0     3542.69     3727.13    114.69 o 
   8   0   0     2533.57     2530.85    175.33 o 
   1   1   0    10546.23    10391.01    177.97 o 
   2   1   0    19385.20    20091.59    272.80 o 
   3   1   0    12829.34    12237.05    128.77 o 
   4   1   0       58.70       41.74     15.34 o 
   5   1   0      545.30      528.84     26.33 o 
   6   1   0     1233.72     1156.57     39.41 o 
   7   1   0     1371.76     1453.44     84.10 o 
   8   1   0     1366.45     1295.10    115.78 o 
   9   1   0      525.61      560.81    100.32 o 
  10   1   0      202.88      154.10    219.41 o 
   0   2   0        6.83       11.39      5.89 o 
   1   2   0    19523.34    19271.65    280.68 o 
   2   2   0       17.87       35.72      8.37 o 
   3   2   0    14210.76    14355.57    218.86 o 
   4   2   0      921.47      954.29     32.39 o 
   5   2   0     6372.33     6774.87     96.56 o 
   6   2   0       46.18      107.61     29.29 o 
   7   2   0      228.64      233.98     49.59 o 
   8   2   0      819.35      979.59    108.22 o 
   9   2   0      247.84      190.32     99.35 o 
  10   2   0      383.40      138.89    161.55 o 
   1   3   0     2213.31     1882.13     58.86 o 
   2   3   0       19.73       25.64     13.50 o 
   3   3   0     8494.34     8925.88    120.87 o 
   4   3   0     9882.24    10321.47    150.57 o 
   5   3   0      205.39      190.58     26.72 o 
   6   3   0     4137.64     4173.09     83.58 o 
   7   3   0     1782.79     1504.95     66.37 o 
   8   3   0        0.39       15.39     56.99 o 
   9   3   0      939.20      864.13    192.88 o 
  10   3   0       37.08       93.72    157.91 o 
   0   4   0     2369.97     2513.87     53.45 o 
   1   4   0      596.80      517.35     19.00 o 
   2   4   0       81.45       51.07     17.62 o 
   3   4   0      218.91      270.81     20.68 o 
   4   4   0     2206.95     2335.82     55.81 o 
   5   4   0       87.97       84.24     27.06 o 
   6   4   0      191.92      226.34     39.49 o 
   7   4   0     1469.68     1378.40     66.97 o 
   8   4   0     1127.12     1205.45    111.55 o 
   9   4   0       76.07      163.46    152.06 o 
  10   4   0      299.91      132.80    129.50 o 
   1   5   0      267.74      221.91     27.31 o 
   2   5   0    11007.85    10546.95    216.50 o 
   3   5   0      505.00      431.41     29.81 o 
   4   5   0    18853.22    19280.20    282.25 o 
   5   5   0       71.30       84.36     24.90 o 
   6   5   0     5023.97     5310.83    121.16 o 
   7   5   0       57.25       14.17     49.20 o 
   8   5   0     2023.02     2033.38    127.92 o 
   9   5   0      500.43      648.64    155.87 o 
  10   5   0       56.73      172.31    296.97 o 
   0   6   0    10769.19    10181.50    316.92 o 
   1   6   0     9201.01     9411.52    220.62 o 
   2   6   0    10584.42    11044.15    210.19 o 
   3   6   0    16354.72    17058.28    299.43 o 
   4   6   0     1652.96     1692.71     48.61 o 
   5   6   0     7439.99     7815.84    137.15 o 
   6   6   0      359.61      257.37     56.57 o 
   7   6   0     4242.45     4123.42    183.31 o 
   8   6   0      789.91      751.68    128.55 o 
   9   6   0      281.83      375.23    148.91 o 
   1   7   0      625.50      647.32     41.54 o 
   2   7   0     1033.37      898.17     45.21 o 
   3   7   0     1670.99     1609.38     60.46 o 
   4   7   0     3934.16     3966.59     92.41 o 
   5   7   0     4594.49     4730.38    103.47 o 
   6   7   0      980.55     1128.09    113.68 o 
   7   7   0       70.04      190.24    259.21 o 
   8   7   0      609.14      636.58    226.55 o 
   9   7   0       23.38      -48.45    133.12 o 
   0   8   0     5250.33     5442.41    233.70 o 
   1   8   0      556.35      620.11     48.02 o 
   2   8   0     3412.36     3199.72     84.89 o 
   3   8   0       15.54      -10.25     31.64 o 
   4   8   0        7.02      -35.35     35.35 o 
   5   8   0      642.23      794.72     63.60 o 
   6   8   0        0.57       -6.23    119.91 o 
   7   8   0     1952.54     2127.06    155.22 o 
   8   8   0      398.70      306.15    184.71 o 
   9   8   0     1141.26     1331.30    206.37 o 
   1   9   0       54.69       60.63     29.33 o 
   2   9   0     3249.89     3339.17    103.10 o 
   3   9   0      433.54      379.40     44.44 o 
   4   9   0     4050.79     4030.57    112.57 o 
   5   9   0       35.08       55.49     60.72 o 
   6   9   0     1111.01     1183.42    106.48 o 
   7   9   0        0.09       15.20     92.33 o 
   8   9   0      157.49      235.74    185.73 o 
   0  10   0       24.68      -30.62     58.17 o 
   1  10   0      414.26      402.20     61.23 o 
   2  10   0      173.01      156.92     55.55 o 
   3  10   0      174.61      187.45     44.69 o 
   4  10   0     1734.22     1765.22     86.12 o 
   5  10   0     1867.22     2366.32    132.07 o 
   6  10   0      209.44      411.27    142.87 o 
   7  10   0      672.82      776.61    194.92 o 
   8  10   0       84.76      213.29    203.08 o 
   1  11   0      671.20      701.52     67.90 o 
   2  11   0     6935.14     7472.36    274.01 o 
   3  11   0     1217.52     1372.85     94.99 o 
   4  11   0     7643.93     8048.44    260.12 o 
   5  11   0       42.73     -105.11    105.11 o 
   6  11   0     2857.09     3587.11    314.32 o 
   7  11   0       31.38      -55.11    194.92 o 
   0  12   0     1889.25     2078.79    189.82 o 
   1  12   0      178.71       95.91     59.71 o 
   2  12   0     1083.00      984.35    127.05 o 
   3  12   0     1921.86     1819.19    125.12 o 
   4  12   0      213.09      134.21    117.87 o 
   1  13   0     6667.90     7406.38    293.31 o 
   2  13   0        0.75      -48.48     77.12 o 
   3  13   0     1178.19     1407.11    121.51 o 
   4  13   0       94.92      240.84    108.17 o 
   0  14   0     6610.48     7017.06    462.29 o 
   1  14   0        0.19        2.01     80.01 o 
   2  14   0     2009.31     2080.99    145.29 o 
   3  14   0      161.39       17.97    143.38 o 
   1  15   0     2100.61     2355.53    238.29 o 
   2  15   0        6.18     -100.25    304.11 o 
   3  15   0      163.31      276.44    152.57 o 
   4  15   0      199.45     -129.61    170.43 o 
   0  16   0     1209.92     1123.59    266.35 o 
   1  16   0        0.68      107.06    110.68 o 
   2  16   0      415.07      646.08    255.64 o 
   3  16   0       73.05       60.21    195.94 o 
   1  17   0      604.27      680.23    174.00 o 
   2   0   1     6951.03     6819.85     70.10 o 
   3   0   1     5431.24     5524.95     60.25 o 
   4   0   1     6222.88     6162.64     72.39 o 
   5   0   1     2095.73     2043.64     42.43 o 
   6   0   1     5553.18     5822.01     86.33 o 
   7   0   1       31.55       95.25     49.65 o 
   8   0   1      226.20      179.55     65.13 o 
   9   0   1        9.62       69.27     71.82 o 
  10   0   1       98.72       21.43    197.98 o 
 -10   1   1      138.94      249.23    257.68 o 
  -9   1   1      144.45      180.15     95.72 o 
  -8   1   1      994.95     1123.28     88.84 o 
  -7   1   1      541.27      500.01     52.37 o 
  -6   1   1      106.05      142.94     26.06 o 
  -5   1   1     4178.09     4348.41     66.21 o 
  -4   1   1     1790.54     1766.62     35.61 o 
  -3   1   1    15388.26    15336.18    159.95 o 
  -2   1   1    37482.60    37847.80    810.14 o 
   2   1   1    36993.71    37489.08    421.91 o 
   3   1   1    15178.47    15111.26    157.39 o 
   4   1   1     2033.17     2047.45     37.06 o 
   5   1   1     3786.64     3870.45     72.29 o 
   6   1   1       71.91       83.79     25.10 o 
   7   1   1      448.73      532.54     83.67 o 
   8   1   1      958.98      997.12     74.10 o 
   9   1   1      161.73      -96.54     96.54 o 
  10   1   1      141.62      217.32    162.96 o 
 -10   2   1       68.92      -65.08    153.85 o 
  -9   2   1      468.24      506.92    104.78 o 
  -8   2   1     1040.39      976.47     96.13 o 
  -7   2   1     2561.65     2635.23     81.18 o 
  -6   2   1     1733.92     1711.25     51.09 o 
  -5   2   1     7746.83     8215.62    111.43 o 
  -4   2   1    15884.05    16388.49    240.80 o 
  -3   2   1    14291.15    14457.55    182.68 o 
  -2   2   1    16691.19    16743.69    321.27 o 
  -1   2   1    23033.47    23937.17    673.50 o 
   0   2   1      697.78      624.14     18.92 o 
   1   2   1    23319.20    23594.63    400.40 o 
   2   2   1    16085.42    16254.92    234.39 o 
   3   2   1    14606.56    14535.43    200.42 o 
   4   2   1    15130.07    15413.86    187.88 o 
   5   2   1     7836.30     8274.22    108.89 o 
   6   2   1     1796.08     1727.06     47.15 o 
   7   2   1     2578.53     2557.61     99.36 o 
   8   2   1     1075.07      998.72     87.90 o 
   9   2   1      461.01      310.64    109.68 o 
  10   2   1       62.05      129.17    139.05 o 
 -10   3   1      146.58     -116.34    202.06 o 
  -9   3   1     1280.13     1621.92    150.61 o 
  -8   3   1     1048.83      981.70     76.68 o 
  -7   3   1     1189.52     1098.21     55.64 o 
  -6   3   1     6752.58     6826.70    149.87 o 
  -5   3   1     3878.86     3924.08     90.13 o 
  -4   3   1    18402.42    19253.73    278.39 o 
  -3   3   1     2417.23     2292.47     48.88 o 
  -2   3   1     6313.02     5928.51    116.16 o 
  -1   3   1      752.97      724.40     21.87 o 
   0   3   1     2811.33     2513.14     48.34 o 
   1   3   1      857.12      846.10     23.29 o 
   2   3   1     6771.92     6529.72    153.00 o 
   3   3   1     2550.04     2454.16     47.42 o 
   4   3   1    18846.83    20155.89    273.57 o 
   5   3   1     3783.08     3863.64     75.70 o 
   6   3   1     6895.90     7155.59    148.67 o 
   7   3   1     1148.35     1024.77     55.10 o 
   8   3   1     1031.70      913.95    100.26 o 
   9   3   1     1280.14     1398.12    128.68 o 
  10   3   1      141.17      279.14    132.88 o 
 -10   4   1      397.88      240.67    393.41 o 
  -9   4   1      358.79      465.20    118.90 o 
  -8   4   1     1425.98     1491.34    113.38 o 
  -7   4   1      528.79      580.54     50.41 o 
  -6   4   1     6594.35     6869.95    152.28 o 
  -5   4   1     2316.84     2306.44     61.45 o 
  -4   4   1     3870.80     3971.36     77.46 o 
  -3   4   1     4242.08     4241.42    103.19 o 
  -2   4   1     1124.34     1081.33     37.70 o 
  -1   4   1     2998.57     3065.13     61.14 o 
   0   4   1     2084.00     2272.08     36.23 o 
   1   4   1     2625.19     2647.58     49.22 o 
   2   4   1     1258.99     1216.80     37.20 o 
   3   4   1     3874.46     3849.81     82.32 o 
   4   4   1     3803.27     3790.35     72.42 o 
   5   4   1     2295.88     2275.93     58.44 o 
   6   4   1     6540.08     6742.26    123.77 o 
   7   4   1      585.97      559.72     52.07 o 
   8   4   1     1415.86     1704.21    150.11 o 
   9   4   1      345.91      475.51    115.95 o 
  10   4   1      378.69      282.68    254.11 o 
 -10   5   1      424.62      504.13    278.60 o 
  -9   5   1      753.16      647.15    118.21 o 
  -8   5   1     1011.08      967.94    104.05 o 
  -7   5   1     1311.22     1280.88     71.35 o 
  -6   5   1      763.29      740.90     56.86 o 
  -5   5   1     3049.08     3021.40    128.45 o 
  -4   5   1     1228.46     1236.87     42.04 o 
  -3   5   1     2247.64     2127.28     58.29 o 
  -2   5   1      311.52      299.85     25.63 o 
  -1   5   1     6451.05     6511.26    137.95 o 
   0   5   1        1.75       -9.69     11.53 o 
   1   5   1     6367.24     6483.04    103.67 o 
   2   5   1      397.47      444.03     30.78 o 
   3   5   1     2235.85     2173.41     68.19 o 
   4   5   1     1169.89     1225.98     50.48 o 
   5   5   1     3028.92     3068.55     78.29 o 
   6   5   1      747.04      822.07     55.54 o 
   7   5   1     1268.26     1302.53     82.63 o 
   8   5   1      975.38      855.83    104.54 o 
   9   5   1      751.93      558.89    147.59 o 
  10   5   1      407.69      250.70    167.97 o 
  -9   6   1     1011.29     1147.34    161.75 o 
  -8   6   1      308.02      287.52    110.68 o 
  -7   6   1     1053.94      999.14    102.24 o 
  -6   6   1     1011.90      887.25     59.09 o 
  -5   6   1      955.35     1002.20     45.31 o 
  -4   6   1       31.92       66.65     24.59 o 
  -3   6   1     1089.35     1097.69     39.82 o 
  -2   6   1     3299.31     3117.68     71.32 o 
  -1   6   1     4146.84     4079.81    128.64 o 
   0   6   1    14598.69    13917.48    313.73 o 
   1   6   1     3955.66     3767.60     95.94 o 
   2   6   1     3034.47     2953.28     76.85 o 
   3   6   1     1109.29     1108.58     45.73 o 
   4   6   1       44.29       24.07     23.33 o 
   5   6   1     1030.30      967.11     47.65 o 
   6   6   1      979.21      969.08     61.44 o 
   7   6   1     1068.74     1075.38     84.80 o 
   8   6   1      319.12      163.80    113.57 o 
   9   6   1     1007.21      791.92    165.97 o 
  -9   7   1      585.24      745.24    274.52 o 
  -8   7   1      663.63      732.00    125.12 o 
  -7   7   1      558.17      769.47    175.53 o 
  -6   7   1      510.48      541.76     55.39 o 
  -5   7   1      831.10      875.33     53.75 o 
  -4   7   1     3024.23     3028.21     68.26 o 
  -3   7   1     1334.17     1281.77     82.34 o 
  -2   7   1     5910.18     5781.25    111.97 o 
  -1   7   1     5820.70     5686.68    186.99 o 
   0   7   1     8218.06     7889.02    193.69 o 
   1   7   1     6097.26     5804.27    120.19 o 
   2   7   1     5811.56     5750.10    179.56 o 
   3   7   1     1360.67     1356.73     56.43 o 
   4   7   1     3004.28     2982.98     69.67 o 
   5   7   1      832.62      768.85     44.29 o 
   6   7   1      491.40      534.98     67.85 o 
   7   7   1      552.39      428.05    134.71 o 
   8   7   1      628.91      694.30    142.11 o 
   9   7   1      592.76      312.50    136.74 o 
  -9   8   1      596.17      462.29    250.03 o 
  -8   8   1      680.08      593.94    205.12 o 
  -7   8   1      619.19      750.08    154.10 o 
  -6   8   1      334.23      291.12    146.44 o 
  -5   8   1       74.17       26.47     32.51 o 
  -4   8   1      990.92      958.98     52.08 o 
  -3   8   1     3436.58     3322.99     79.02 o 
  -2   8   1     5271.71     5061.27    114.04 o 
  -1   8   1     5747.65     5902.27    273.50 o 
   0   8   1    13468.12    13048.03    349.53 o 
   1   8   1     5916.80     5780.56    124.87 o 
   2   8   1     5154.33     5300.25    125.73 o 
   3   8   1     3634.97     3722.74    162.82 o 
   4   8   1      988.10      960.56     52.45 o 
   5   8   1       84.32       71.50     32.54 o 
   6   8   1      371.66      329.70     77.95 o 
   7   8   1      647.00      500.78    211.25 o 
   8   8   1      726.35      811.31    227.57 o 
   9   8   1      596.33      330.65    278.60 o 
  -8   9   1      347.77      203.08    186.75 o 
  -7   9   1      324.27      281.66    156.14 o 
  -6   9   1      417.20      503.43     95.75 o 
  -5   9   1      372.67      313.63     74.06 o 
  -4   9   1      716.45      613.92     56.50 o 
  -3   9   1     3730.51     3964.80     95.02 o 
  -2   9   1     4127.96     4319.59    149.70 o 
  -1   9   1     6931.67     6899.21    158.94 o 
   0   9   1     2454.54     2517.49    104.60 o 
   1   9   1     7019.02     6928.02    187.20 o 
   2   9   1     4178.25     4201.98    116.51 o 
   3   9   1     3956.81     4175.91    111.10 o 
   4   9   1      693.19      753.85     51.30 o 
   5   9   1      361.37      349.60     51.39 o 
   6   9   1      422.05      493.14     89.00 o 
   7   9   1      352.88      308.20    184.71 o 
   8   9   1      398.20      286.76    185.73 o 
  -8  10   1      204.87      126.54    200.02 o 
  -7  10   1      361.20      461.27    167.36 o 
  -6  10   1       73.78       97.86     77.93 o 
  -5  10   1      773.73      748.13     95.68 o 
  -4  10   1       14.51       63.47     51.50 o 
  -3  10   1      441.08      611.84     71.99 o 
  -2  10   1      147.90      226.49     73.99 o 
  -1  10   1     8322.09     8919.99    232.76 o 
   0  10   1     1306.48     1430.03     88.33 o 
   1  10   1     8250.69     8779.37    204.46 o 
   2  10   1      102.55       93.66     49.43 o 
   3  10   1      442.92      442.24     66.71 o 
   4  10   1       11.34       29.45     50.71 o 
   5  10   1      806.65      862.11    107.98 o 
   6  10   1       75.83      163.28    130.63 o 
   7  10   1      338.84       26.53    182.67 o 
   8  10   1      204.38      683.74    225.53 o 
  -6  11   1     1020.33      967.72    145.93 o 
  -4  11   1     1993.79     2178.80    175.53 o 
  -3  11   1     1013.66     1079.77    108.17 o 
  -2  11   1     3037.29     3031.85    155.82 o 
  -1  11   1      314.01      418.78     97.97 o 
   0  11   1     4323.08     4398.48    148.13 o 
   1  11   1      384.11      322.01     48.89 o 
   2  11   1     2986.25     3073.35    147.12 o 
   3  11   1     1053.24      957.11    105.62 o 
   4  11   1     2037.93     2226.38     93.58 o 
   5  11   1      138.23      305.90    146.95 o 
   6  11   1     1053.96      906.22    194.92 o 
  -5  12   1      570.08      467.40    146.95 o 
  -4  12   1     1958.91     2023.84    250.54 o 
  -3  12   1     1145.04     1349.06    227.57 o 
  -2  12   1      928.84     1177.52    220.43 o 
  -1  12   1     2645.65     2700.45    290.85 o 
   0  12   1      555.16      647.01     99.50 o 
   1  12   1     2653.90     2771.05    210.23 o 
   2  12   1      909.41      893.35     99.53 o 
   3  12   1     1123.75     1289.99    146.44 o 
   4  12   1     1956.09     2282.40    156.47 o 
   6  12   1     1764.15     1866.52    236.76 o 
  -4  13   1      501.43      468.96    118.89 o 
  -3  13   1     2527.67     2659.84    330.14 o 
  -2  13   1      552.39      554.17     95.16 o 
  -1  13   1      307.85      288.83     88.27 o 
   0  13   1      537.53      585.52     87.76 o 
   1  13   1      314.94      371.33     79.94 o 
   2  13   1      545.37      710.14    164.81 o 
   3  13   1     2560.46     2693.50    294.42 o 
   4  13   1      520.71      565.01    108.97 o 
  -4  14   1     1813.54     1913.47    255.13 o 
  -3  14   1      331.51      187.56    194.92 o 
  -2  14   1     1230.81     1367.82    194.92 o 
  -1  14   1      296.70      207.37     74.06 o 
   0  14   1      360.48      281.84    112.26 o 
   1  14   1      317.81      366.30    118.89 o 
   2  14   1     1249.90     1443.44    134.25 o 
   3  14   1      360.19      107.93     89.88 o 
   4  14   1     1848.48     2382.90    243.90 o 
   5  14   1      366.56      385.75    188.80 o 
   6  14   1      391.90      583.73    229.62 o 
  -3  15   1      885.66      962.06    138.28 o 
  -2  15   1      312.60      364.82     97.97 o 
  -1  15   1      183.79      280.55    105.63 o 
   0  15   1      200.23      341.56    102.44 o 
   1  15   1      175.32      227.39     83.33 o 
   2  15   1      356.30      278.66    103.16 o 
   3  15   1      846.05      731.24    213.29 o 
   4  15   1      278.82      365.34    154.10 o 
  -3  16   1      817.08      767.79    202.06 o 
  -2  16   1     1247.41     1318.29    170.78 o 
  -1  16   1      364.64      322.48    201.04 o 
   0  16   1       44.90       91.28    114.24 o 
   1  16   1      343.89      500.22    121.95 o 
   2  16   1     1264.99     1256.05    157.23 o 
   3  16   1      814.13      478.62    218.39 o 
  -1  17   1      160.31      116.68    119.30 o 
   0  17   1        1.56      531.69    187.77 o 
   1  17   1      176.76      302.07    174.51 o 
   2   0   2     1846.63     1859.90     25.32 o 
   3   0   2     8167.10     7950.66     88.00 o 
   4   0   2     2048.69     2063.81     33.96 o 
   5   0   2     3736.30     3830.98     60.32 o 
   6   0   2      891.34      843.42     36.80 o 
   7   0   2      115.62       46.48     52.54 o 
   8   0   2       10.36       -6.44     60.23 o 
   9   0   2      751.98      811.47     87.60 o 
  10   0   2        7.62      -77.28    149.73 o 
 -10   1   2     1503.64     1908.36    209.42 o 
  -9   1   2      137.10      109.26     94.26 o 
  -8   1   2      789.61      748.72     75.79 o 
  -7   1   2      172.43      182.33     36.47 o 
  -6   1   2       20.48       22.65     24.05 o 
  -5   1   2     1206.29     1181.56     37.72 o 
  -4   1   2     6048.70     6099.29     83.33 o 
  -3   1   2      462.77      446.17     15.57 o 
  -2   1   2    45991.46    46760.83    609.96 o 
  -1   1   2     8783.66     8436.42    395.55 o 
   1   1   2     8566.94     8584.17     98.27 o 
   2   1   2    43658.54    43834.52    575.79 o 
   3   1   2      414.63      389.13     15.84 o 
   4   1   2     5742.64     5845.98     68.53 o 
   5   1   2     1191.47     1153.06     32.54 o 
   6   1   2       18.71       20.38     28.84 o 
   7   1   2      165.81      123.87     79.25 o 
   8   1   2      835.84      919.20    156.58 o 
   9   1   2      133.76      283.99     92.98 o 
  10   1   2     1542.53     1979.36    160.32 o 
 -10   2   2       75.37       31.64    256.15 o 
  -9   2   2     1082.05      971.82    116.88 o 
  -8   2   2       71.59        0.50     56.75 o 
  -7   2   2     2570.84     2593.84     96.06 o 
  -6   2   2      200.15      199.84     39.37 o 
  -5   2   2     1269.85     1206.27     38.81 o 
  -4   2   2     8106.45     8339.11    126.98 o 
  -3   2   2     7868.19     7908.32    146.27 o 
  -2   2   2    56786.63    58279.53    980.62 o 
   0   2   2     4969.55     4868.92     82.03 o 
   2   2   2    56741.05    58970.45   1620.58 o 
   3   2   2     7874.14     7847.16     96.75 o 
   4   2   2     8055.95     8386.94    107.15 o 
   5   2   2     1239.43     1215.97     49.43 o 
   6   2   2      214.35      220.36     29.60 o 
   7   2   2     2430.02     2648.26    113.86 o 
   8   2   2       63.80       47.97     72.28 o 
   9   2   2     1045.43     1198.03    205.63 o 
  10   2   2       75.19      378.61    240.84 o 
 -10   3   2      430.96      484.74    236.76 o 
  -9   3   2      248.08      358.84    128.77 o 
  -8   3   2      436.18      436.10     70.38 o 
  -7   3   2      741.20      758.69     53.25 o 
  -6   3   2     1232.32     1365.35     51.33 o 
  -5   3   2     1037.44      950.36     40.65 o 
  -4   3   2     3916.42     4140.68     70.81 o 
  -3   3   2      775.51      768.21     27.82 o 
  -2   3   2     3997.36     4182.57     80.28 o 
  -1   3   2     5843.45     5771.78    100.78 o 
   0   3   2      730.10      579.11     22.99 o 
   1   3   2     5956.29     5947.84     90.00 o 
   2   3   2     3587.89     3727.45     91.27 o 
   3   3   2      889.68      942.74     31.34 o 
   4   3   2     3984.88     4289.77     70.96 o 
   5   3   2     1024.82      938.33     39.45 o 
   6   3   2     1172.62     1307.97     60.24 o 
   7   3   2      745.14      807.72     59.00 o 
   8   3   2      400.26      418.13    125.39 o 
   9   3   2      231.34      260.75    109.47 o 
  10   3   2      445.67      506.18    244.92 o 
 -10   4   2       33.47      -83.38    146.55 o 
  -9   4   2     1281.79     1310.95    197.47 o 
  -8   4   2     1447.16     1279.53    111.23 o 
  -7   4   2     2189.46     2253.24     80.50 o 
  -6   4   2    10113.65    10548.00    221.38 o 
  -5   4   2      487.73      465.42     34.46 o 
  -4   4   2    17868.20    18568.92    257.53 o 
  -3   4   2      976.32      977.92     30.34 o 
  -2   4   2    11388.52    11449.77    198.20 o 
  -1   4   2     4099.75     4059.89     87.44 o 
   0   4   2      814.64      817.76     22.64 o 
   1   4   2     4474.96     4458.84    121.61 o 
   2   4   2    11634.00    11644.68    235.18 o 
   3   4   2      940.43      949.25     37.02 o 
   4   4   2    18375.23    19268.45    266.78 o 
   5   4   2      513.70      509.38     35.52 o 
   6   4   2    10052.43    10017.08    215.05 o 
   7   4   2     2138.19     1959.95     79.42 o 
   8   4   2     1372.54     1283.05    111.77 o 
   9   4   2     1258.50     1137.67    128.89 o 
 -10   5   2      409.87      778.65    232.68 o 
  -9   5   2      748.37      541.68    145.00 o 
  -8   5   2     1349.98     1239.27    103.47 o 
  -7   5   2     4294.01     4428.08    124.92 o 
  -6   5   2     1225.81     1273.84    110.25 o 
  -5   5   2     4508.08     4578.33     92.83 o 
  -4   5   2     1696.46     1662.53     48.36 o 
  -3   5   2     6691.07     6765.14    137.14 o 
  -2   5   2     8982.83     9364.57    222.57 o 
  -1   5   2     1535.47     1465.57     40.49 o 
   0   5   2     6422.88     6046.44    109.85 o 
   1   5   2     1420.08     1320.03     39.24 o 
   2   5   2     8883.18     9248.08    181.09 o 
   3   5   2     6375.90     6402.12    124.27 o 
   4   5   2     1721.68     1798.12     51.95 o 
   5   5   2     4688.14     4889.65     99.00 o 
   6   5   2     1257.21     1204.53     60.98 o 
   7   5   2     4317.02     4619.89    133.65 o 
   8   5   2     1341.06     1306.73    115.44 o 
   9   5   2      756.09      765.36    125.15 o 
  -9   6   2      218.03       54.42    107.23 o 
  -8   6   2      830.90      824.02    110.11 o 
  -7   6   2      211.38      203.99     66.81 o 
  -6   6   2     3541.04     3793.02    106.18 o 
  -5   6   2      407.37      351.44     35.98 o 
  -4   6   2     3382.90     3372.04     76.22 o 
  -3   6   2     1857.20     1837.44     54.50 o 
  -2   6   2     2036.26     1938.95     54.01 o 
  -1   6   2     3563.22     3442.19    118.92 o 
   0   6   2      538.85      472.94     25.34 o 
   1   6   2     3593.51     3386.14     63.95 o 
   2   6   2     2028.90     1926.39     93.25 o 
   3   6   2     1817.06     1628.68     57.73 o 
   4   6   2     3544.51     3544.90     75.95 o 
   5   6   2      445.32      367.04     33.32 o 
   6   6   2     3425.06     3642.15    123.65 o 
   7   6   2      215.46      218.32     62.82 o 
   8   6   2      866.88      747.91    105.08 o 
   9   6   2      229.98      211.83    133.69 o 
  -9   7   2      102.40      147.02    167.26 o 
  -8   7   2      216.74      162.25     90.34 o 
  -7   7   2      710.23     1102.16    175.53 o 
  -6   7   2      429.01      443.53     80.18 o 
  -5   7   2    10089.41    10213.24    199.80 o 
  -4   7   2     3315.61     3269.51     77.08 o 
  -3   7   2    12685.24    12988.74    226.22 o 
  -2   7   2     7081.05     6839.51    143.67 o 
  -1   7   2     3455.58     3452.42    128.68 o 
   0   7   2     7787.88     7452.79    201.30 o 
   1   7   2     3657.70     3847.35     87.88 o 
   2   7   2     7043.82     6830.60    245.76 o 
   3   7   2    12520.29    13335.05    269.43 o 
   4   7   2     3358.41     3426.44     82.31 o 
   5   7   2     9709.09    10177.15    185.56 o 
   6   7   2      427.07      609.81     64.33 o 
   7   7   2      654.90      728.57    107.21 o 
   8   7   2      212.88       91.42    113.57 o 
   9   7   2       89.08      -90.86    134.13 o 
  -9   8   2       89.92      225.61    324.01 o 
  -8   8   2      210.21      416.37    202.06 o 
  -7   8   2       20.82       78.58    124.50 o 
  -6   8   2      601.76      667.42    136.75 o 
  -5   8   2      260.50      204.11     43.63 o 
  -4   8   2     3573.68     3823.47     96.58 o 
  -3   8   2      524.75      562.43     39.54 o 
  -2   8   2     3983.96     4202.40    127.02 o 
  -1   8   2      527.43      513.34     41.97 o 
   0   8   2      647.90      563.70     48.46 o 
   1   8   2      553.44      585.76     36.88 o 
   2   8   2     4078.24     4199.39     93.44 o 
   3   8   2      484.64      502.83     54.54 o 
   4   8   2     3426.40     3641.70     81.37 o 
   5   8   2      229.74      151.57     53.36 o 
   6   8   2      577.32      620.69     67.01 o 
   7   8   2       17.96       19.06     92.95 o 
   8   8   2      181.97      513.32    173.49 o 
   9   8   2       86.52       70.57    126.99 o 
  -8   9   2      755.02      717.10    149.02 o 
  -7   9   2     1115.52     1416.47    231.66 o 
  -6   9   2     1179.37     1200.87    109.75 o 
  -5   9   2     5494.87     5932.27    184.46 o 
  -4   9   2      407.90      378.11     51.02 o 
  -3   9   2    13304.69    14308.28    335.01 o 
  -2   9   2     1945.27     1723.18    463.31 o 
  -1   9   2     1768.94     1650.52     65.65 o 
   0   9   2     8055.64     8239.70    238.38 o 
   1   9   2     1779.27     1852.22     85.88 o 
   2   9   2     1919.08     1863.16     72.03 o 
   3   9   2    13034.32    13676.54    242.78 o 
   4   9   2      399.49      395.34     46.64 o 
   5   9   2     5574.93     5941.85    155.43 o 
   6   9   2     1200.71      893.97    182.67 o 
   7   9   2     1219.00     1330.75    203.08 o 
   8   9   2      767.03      872.54    215.33 o 
  -8  10   2     1264.97     1177.47    176.68 o 
  -7  10   2      952.18      838.86    203.08 o 
  -6  10   2     3914.55     4479.67    272.48 o 
  -5  10   2      290.16      352.17     87.77 o 
  -4  10   2     3414.28     3593.63    179.66 o 
  -3  10   2     2302.57     2418.44    125.98 o 
  -2  10   2     2541.94     2666.86    185.22 o 
  -1  10   2     6847.94     6964.49    201.04 o 
   0  10   2       49.81       46.51     36.74 o 
   1  10   2     6804.98     6736.03    180.69 o 
   2  10   2     2521.81     2479.38     98.26 o 
   3  10   2     2175.31     2173.13     87.56 o 
   4  10   2     3449.45     3819.79    109.23 o 
   5  10   2      305.21      359.58    114.58 o 
   6  10   2     3919.39     4213.58    218.90 o 
   7  10   2      942.50     1229.72    204.10 o 
  -5  11   2     1077.35     1144.00    158.18 o 
  -4  11   2      106.30      206.14     92.87 o 
  -3  11   2      702.78      587.82    110.22 o 
  -2  11   2     1353.01     1378.10     94.08 o 
  -1  11   2      622.75      667.93     77.56 o 
   0  11   2     1111.42     1332.72     95.24 o 
   1  11   2      636.93      568.98     72.09 o 
   2  11   2     1436.91     1664.88     95.37 o 
   3  11   2      702.91      709.98    115.15 o 
   4  11   2      102.42       81.78     50.21 o 
   5  11   2     1031.77     1016.20    116.60 o 
   6  11   2       22.14       64.54     93.73 o 
   7  11   2      693.17     1179.72    249.01 o 
  -5  12   2      282.24      267.37    143.89 o 
  -4  12   2      535.04      543.36     94.40 o 
  -3  12   2     1329.65     1224.08    108.61 o 
  -2  12   2     1012.77     1013.16     99.93 o 
  -1  12   2     2001.75     2100.74    153.08 o 
   0  12   2      904.06      938.60     83.34 o 
   1  12   2     2027.95     2146.86    122.18 o 
   2  12   2     1081.48     1086.86     96.17 o 
   3  12   2     1355.27     1397.24    115.03 o 
   4  12   2      623.12      564.13     99.06 o 
   5  12   2      277.69       72.46    120.42 o 
  -5  13   2      948.10     1011.33    195.94 o 
  -4  13   2      309.65      308.32    102.83 o 
  -3  13   2      509.92      432.62     94.54 o 
  -2  13   2     1207.18     1379.17    128.35 o 
  -1  13   2      254.24      314.52     75.94 o 
   0  13   2      988.74     1074.15    268.91 o 
   1  13   2      286.74      548.87     86.97 o 
   2  13   2     1227.63     1440.67    129.51 o 
   3  13   2      533.27      602.27     97.03 o 
   4  13   2      302.08      386.78    150.02 o 
  -4  14   2      319.13      111.55    108.39 o 
  -3  14   2      555.65      605.72    115.45 o 
  -2  14   2      177.33      185.24     93.14 o 
  -1  14   2     2051.77     2079.24    199.51 o 
   0  14   2      149.34      192.91     86.45 o 
   1  14   2     1949.98     2064.39    166.69 o 
   2  14   2      158.90      146.13     82.58 o 
   3  14   2      532.31      523.24    119.91 o 
  -5  15   2      249.06      341.87    202.06 o 
  -3  15   2      256.41      306.15    153.08 o 
  -2  15   2     2530.15     3398.81    280.64 o 
  -1  15   2      146.83      248.11    105.09 o 
   0  15   2     3395.68     3998.66    225.50 o 
   1  15   2      140.80      223.60    131.14 o 
   2  15   2     2451.10     2874.10    224.53 o 
   3  15   2      240.65      102.08    115.80 o 
   4  15   2      400.04      773.55    186.75 o 
  -3  16   2      107.41      142.87    145.93 o 
  -2  16   2       82.15      221.02    135.99 o 
  -1  16   2     1598.42     1674.67    271.46 o 
   0  16   2      154.06      362.28    184.71 o 
   1  16   2     1529.54     1900.20    257.17 o 
   2  16   2       79.50      127.59    125.55 o 
   3  16   2       84.94      -48.82    125.89 o 
   0  17   2      627.64      443.04    171.45 o 
   1   0   3      873.44      850.51     12.35 o 
   2   0   3    44794.65    45238.55    585.85 o 
   3   0   3      266.88      309.43     12.88 o 
   4   0   3     7185.91     7692.86     94.02 o 
   5   0   3      827.45      793.69     30.57 o 
   6   0   3       82.09       96.12     25.41 o 
   7   0   3     2331.76     2358.55     75.30 o 
   8   0   3       20.92      -35.61     67.76 o 
   9   0   3      339.93      270.58     80.65 o 
  10   0   3        8.19     -142.87    239.82 o 
 -10   1   3       94.26     -138.28    144.32 o 
  -9   1   3       25.43        5.22     92.00 o 
  -8   1   3       86.52      111.72     74.70 o 
  -7   1   3      166.04      108.93     37.77 o 
  -6   1   3     1368.94     1384.28     48.54 o 
  -5   1   3     3648.52     3683.68     63.60 o 
  -4   1   3     5497.92     5635.48     75.15 o 
  -3   1   3     5283.06     5271.44     64.69 o 
  -2   1   3    10384.58    10908.04    113.41 o 
  -1   1   3     2335.76     2466.89     69.82 o 
   1   1   3     2480.39     2621.48     31.17 o 
   2   1   3    10974.55    11210.06    128.24 o 
   3   1   3     5581.52     5508.37     58.73 o 
   4   1   3     5561.00     5658.72     66.82 o 
   5   1   3     3575.21     3598.48     55.12 o 
   6   1   3     1404.25     1365.78     47.17 o 
   7   1   3      218.56      254.59     55.04 o 
   8   1   3      110.42      134.35     84.40 o 
   9   1   3       27.62      163.28    138.79 o 
  10   1   3       99.93       98.99    193.90 o 
 -10   2   3      268.53      222.47    204.10 o 
  -9   2   3      388.89      555.80    253.09 o 
  -8   2   3       85.04      129.66     54.69 o 
  -7   2   3     3419.22     3511.96     96.71 o 
  -6   2   3     1893.16     1917.80     90.75 o 
  -5   2   3     9135.63     9736.13    145.03 o 
  -4   2   3     3550.62     3414.36     62.98 o 
  -3   2   3    17781.50    18169.76    276.74 o 
  -2   2   3    43060.76    43673.01    745.20 o 
  -1   2   3    19915.67    20034.37    314.71 o 
   0   2   3    26938.96    26643.57    509.06 o 
   1   2   3    19581.12    19604.63    362.13 o 
   2   2   3    42070.44    42636.77    814.29 o 
   3   2   3    17778.74    18172.14    211.32 o 
   4   2   3     3289.29     3253.10     52.48 o 
   5   2   3     9045.76     9491.24    114.67 o 
   6   2   3     2057.61     2013.29     50.94 o 
   7   2   3     3437.08     3604.44    155.80 o 
   8   2   3      122.58       59.24     81.09 o 
   9   2   3      404.37       97.37    175.53 o 
  10   2   3      259.36      408.21    264.31 o 
 -10   3   3      414.90      404.72    156.44 o 
  -9   3   3     1026.64     1042.84    118.24 o 
  -8   3   3     1538.30     1432.54     95.55 o 
  -7   3   3     2535.18     2442.32     79.02 o 
  -6   3   3     4581.05     4648.50    107.26 o 
  -5   3   3     5140.20     5349.93    100.51 o 
  -4   3   3    10584.96    10490.06    154.29 o 
  -3   3   3    13795.33    13461.40    184.28 o 
  -2   3   3    13194.03    13192.62    248.49 o 
  -1   3   3     7562.52     7349.36    155.09 o 
   0   3   3      104.14       94.21     11.32 o 
   1   3   3     8022.47     7741.30    112.79 o 
   2   3   3    12874.42    12720.09    190.72 o 
   3   3   3    13938.46    13951.49    219.17 o 
   4   3   3    10242.65    10089.12    145.90 o 
   5   3   3     5199.68     5143.84    102.21 o 
   6   3   3     4626.13     4881.21     89.13 o 
   7   3   3     2515.62     2499.54     96.79 o 
   8   3   3     1551.29     1619.83    111.64 o 
   9   3   3     1057.00      877.41    123.39 o 
 -10   4   3      507.92      859.27    197.98 o 
  -9   4   3      202.78      141.62    103.03 o 
  -8   4   3     2891.07     2870.82    128.32 o 
  -7   4   3     1306.13     1305.60     66.50 o 
  -6   4   3     1364.94     1450.42     72.64 o 
  -5   4   3     8270.13     8421.13    142.82 o 
  -4   4   3     1570.66     1664.93     43.86 o 
  -3   4   3     9106.02     9072.16    151.42 o 
  -2   4   3     5115.28     5061.29     89.21 o 
  -1   4   3     8154.02     7848.01    161.34 o 
   0   4   3     6828.80     6498.11    137.24 o 
   1   4   3     8150.16     7777.14    112.59 o 
   2   4   3     5143.58     5261.62     97.66 o 
   3   4   3     9527.91     9619.68    179.86 o 
   4   4   3     1649.36     1726.46     46.32 o 
   5   4   3     8308.06     8670.87    143.94 o 
   6   4   3     1399.18     1416.04     50.42 o 
   7   4   3     1369.19     1493.19    101.47 o 
   8   4   3     2931.35     3101.21    144.73 o 
   9   4   3      184.71      196.96    166.34 o 
  10   4   3      482.38     1082.77    255.13 o 
 -10   5   3       72.18     -151.24    220.94 o 
  -9   5   3      917.77     1025.44    165.28 o 
  -8   5   3      284.46      257.52    109.27 o 
  -7   5   3     1002.75     1113.03     61.56 o 
  -6   5   3      951.34      844.60     65.84 o 
  -5   5   3      351.88      368.77     33.26 o 
  -4   5   3      541.16      583.33     39.74 o 
  -3   5   3     1786.67     1808.55     55.11 o 
  -2   5   3     4906.95     4963.52     84.93 o 
  -1   5   3     5160.98     4876.94    168.90 o 
   0   5   3      235.79      290.13     17.82 o 
   1   5   3     5534.56     5114.21     86.39 o 
   2   5   3     5068.23     5310.06    100.42 o 
   3   5   3     1956.24     1906.01     52.68 o 
   4   5   3      549.54      605.76     31.21 o 
   5   5   3      325.96      347.70     33.97 o 
   6   5   3     1023.38      950.70     48.04 o 
   7   5   3      935.51      814.34     72.53 o 
   8   5   3      264.11      201.83     85.95 o 
   9   5   3      889.15      873.03    301.05 o 
  10   5   3       70.01      173.49    217.37 o 
  -9   6   3      319.58      -68.20    128.44 o 
  -8   6   3     1551.30     1599.23    131.87 o 
  -7   6   3      378.55      209.47     61.26 o 
  -6   6   3     1456.27     1481.08     70.93 o 
  -5   6   3     1419.55     1371.19     51.33 o 
  -4   6   3     2221.73     2151.19     58.83 o 
  -3   6   3     2032.01     2059.12     57.29 o 
  -2   6   3     4431.42     4361.63     96.05 o 
  -1   6   3     4324.49     4398.48    138.89 o 
   0   6   3     1190.58      961.04     31.98 o 
   1   6   3     4112.69     4273.98     89.10 o 
   2   6   3     4870.51     4883.91    101.83 o 
   3   6   3     1862.12     1795.11     57.40 o 
   4   6   3     2275.79     2270.79     60.78 o 
   5   6   3     1279.29     1292.08     46.93 o 
   6   6   3     1425.83     1301.81     74.41 o 
   7   6   3      330.04      281.88     65.26 o 
   8   6   3     1548.27     1367.43    120.79 o 
   9   6   3      326.60      519.29    230.64 o 
  -9   7   3      299.59      254.16    143.06 o 
  -8   7   3      151.22       30.78     78.38 o 
  -7   7   3      625.51      838.86    146.95 o 
  -6   7   3      491.47      405.01     51.57 o 
  -5   7   3     1181.60     1179.18     57.89 o 
  -4   7   3      107.66       58.23     25.99 o 
  -3   7   3      894.44      898.12     42.28 o 
  -2   7   3     7234.11     7155.75    135.80 o 
  -1   7   3    12514.81    12188.01    360.24 o 
   0   7   3     4696.71     4377.25     92.61 o 
   1   7   3    12587.29    12906.61    246.48 o 
   2   7   3     7273.06     7064.76    181.77 o 
   3   7   3      811.56      771.39     46.61 o 
   4   7   3      136.16      129.46     31.28 o 
   5   7   3     1169.37     1171.92     52.02 o 
   6   7   3      480.69      421.39     64.17 o 
   7   7   3      666.19      624.03    103.50 o 
   8   7   3      150.55      175.40    147.97 o 
   9   7   3      340.51      420.48    160.08 o 
  -9   8   3      377.48      241.39    175.53 o 
  -8   8   3      220.14      185.94    114.09 o 
  -7   8   3       52.84      -46.94    127.56 o 
  -6   8   3      658.14      575.38     61.81 o 
  -5   8   3     1030.52     1009.13     59.92 o 
  -4   8   3     1215.60     1122.24     53.72 o 
  -3   8   3     1599.74     1517.18     69.20 o 
  -2   8   3    12129.51    12139.01    254.27 o 
  -1   8   3     1838.95     1803.17    137.26 o 
   0   8   3    13871.20    13712.44    300.38 o 
   1   8   3     1664.28     1553.18     57.00 o 
   2   8   3    12050.71    12081.07    226.84 o 
   3   8   3     1452.69     1467.79     54.16 o 
   4   8   3     1167.99     1090.05     53.18 o 
   5   8   3     1052.63     1064.34     56.55 o 
   6   8   3      679.31      552.83     64.27 o 
   7   8   3       59.04       22.45     87.76 o 
   8   8   3      267.37      266.35    192.88 o 
   9   8   3      371.55      209.80    155.45 o 
  -8   9   3      156.84      283.76    160.22 o 
  -7   9   3     1071.96      976.63    183.69 o 
  -6   9   3      605.72      641.90    149.00 o 
  -5   9   3      608.75      690.61    103.58 o 
  -4   9   3      125.22      126.03     87.25 o 
  -3   9   3     4269.76     4286.76    131.67 o 
  -2   9   3     2185.49     2199.28    162.77 o 
  -1   9   3    10502.67    10237.81    389.84 o 
   0   9   3     3374.97     3379.32    123.49 o 
   1   9   3    10302.73    10111.66    182.51 o 
   2   9   3     2166.29     2332.46     67.89 o 
   3   9   3     4390.83     4333.24     96.27 o 
   4   9   3      127.91      160.29     38.68 o 
   5   9   3      603.31      556.10    112.31 o 
   6   9   3      586.67      455.53     95.93 o 
   7   9   3     1152.60     1280.75    188.80 o 
   8   9   3      137.28     -122.46    200.02 o 
  -8  10   3      187.43      187.77    162.26 o 
  -7  10   3      829.86     1041.95    205.12 o 
  -6  10   3      220.86      106.13    115.32 o 
  -5  10   3      922.00      917.48    101.74 o 
  -4  10   3      456.45      551.43     98.99 o 
  -3  10   3     1079.21     1241.18     83.34 o 
  -2  10   3     2869.86     3102.82    119.06 o 
  -1  10   3      683.92      790.01     73.59 o 
   0  10   3     5268.87     5437.76    176.26 o 
   1  10   3      561.50      491.45     47.91 o 
   2  10   3     2841.74     2891.75     88.13 o 
   3  10   3     1005.19     1087.25     63.03 o 
   4  10   3      428.46      438.72     52.96 o 
   5  10   3      906.81     1110.09     84.58 o 
   6  10   3      207.42      139.10     88.33 o 
   7  10   3      831.51      677.62    194.92 o 
   8  10   3      174.71      378.61    225.53 o 
  -5  11   3     1719.63     1610.37    167.36 o 
  -4  11   3     1674.71     1716.51    168.38 o 
  -3  11   3     1543.39     1709.36    162.26 o 
  -2  11   3     1061.74     1168.78    106.64 o 
  -1  11   3     1762.45     1915.30    101.27 o 
   0  11   3      599.76      562.30     82.66 o 
   1  11   3     1839.82     1909.86    110.41 o 
   2  11   3     1052.83     1106.12    130.12 o 
   3  11   3     1633.22     1806.94     96.41 o 
   4  11   3     1641.43     1716.36    113.76 o 
   5  11   3     1667.89     1796.18    139.49 o 
   6  11   3      858.82      929.69    195.94 o 
   7  11   3      204.01      101.03    194.92 o 
  -5  12   3     1021.65      937.85    175.53 o 
  -3  12   3     1183.19     1178.20    190.33 o 
  -2  12   3      542.52      606.24    170.94 o 
  -1  12   3      696.26      630.01     84.60 o 
   0  12   3      815.03      894.23    202.57 o 
   1  12   3      774.24      831.57     88.44 o 
   2  12   3      553.20      530.78     80.86 o 
   3  12   3     1211.41     1176.23    189.82 o 
   4  12   3      407.08      457.16     77.61 o 
  -5  13   3      410.05      430.66    141.85 o 
  -4  13   3      369.32      234.21     99.50 o 
  -3  13   3      729.92      824.63    103.30 o 
  -2  13   3     1579.21     1562.14    296.46 o 
  -1  13   3      121.30      156.27     74.53 o 
   0  13   3     2850.00     3109.99    172.01 o 
   1  13   3      145.67      188.80    112.26 o 
   2  13   3     1708.61     1714.84    132.67 o 
   3  13   3      777.75      770.97    109.57 o 
   4  13   3      431.20      328.61    160.22 o 
   5  13   3      445.12      219.41    145.93 o 
  -4  14   3      708.58      678.04    127.56 o 
  -3  14   3     1251.19     1257.71    137.99 o 
  -2  14   3      911.61     1109.74    160.73 o 
  -1  14   3      931.53      903.47    110.38 o 
   0  14   3      105.63      304.11    125.52 o 
   1  14   3      955.17      979.56    124.81 o 
   2  14   3      922.40      776.38    186.24 o 
   3  14   3     1294.89     1520.08    137.47 o 
  -4  15   3      865.25      862.02    258.70 o 
  -3  15   3      653.54      893.97    199.00 o 
  -2  15   3      371.60      382.16    115.49 o 
  -1  15   3      132.90      159.34    165.32 o 
   0  15   3        1.81      110.05     91.51 o 
   1  15   3      132.60       75.52    144.91 o 
   2  15   3      387.37      477.55    156.14 o 
   3  15   3      622.14      621.43    282.17 o 
  -3  16   3      948.73      881.56    180.63 o 
  -2  16   3      290.05      265.95    115.48 o 
  -1  16   3      679.32      651.38    133.29 o 
   0  16   3        1.22      -37.76    167.36 o 
   1  16   3      661.96      376.57    190.84 o 
   2  16   3      272.21      110.22    191.86 o 
   3  16   3      949.04      851.11    204.10 o 
   0  17   3      540.41      753.14    220.43 o 
   1   0   4       74.27       85.53      6.33 o 
   2   0   4   100292.52   102051.49   2246.15 o 
   3   0   4       73.36       81.01     12.83 o 
   4   0   4     4576.69     4598.55     60.14 o 
   5   0   4     1239.53     1273.01     54.79 o 
   6   0   4     2759.99     2868.23     65.71 o 
   7   0   4      764.52      713.88     46.95 o 
   8   0   4     2358.02     2314.29    130.36 o 
   9   0   4       61.14       -2.81     80.29 o 
  10   0   4      408.93      206.14    259.21 o 
 -10   1   4      270.18       12.25    259.21 o 
  -9   1   4     1678.79     1838.85    120.84 o 
  -8   1   4      721.07      733.52     75.60 o 
  -7   1   4     1408.70     1429.19     56.75 o 
  -6   1   4     1315.86     1316.49     47.14 o 
  -5   1   4      339.24      326.08     23.26 o 
  -4   1   4     4377.50     4553.08     67.35 o 
  -3   1   4     1252.86     1087.82     23.14 o 
  -2   1   4    12723.14    13040.45    151.29 o 
  -1   1   4    26196.36    26384.34    436.45 o 
   1   1   4    27002.01    27318.05    344.39 o 
   2   1   4    13230.16    13116.33    147.34 o 
   3   1   4     1241.46     1125.12     21.85 o 
   4   1   4     4319.95     4455.04     54.30 o 
   5   1   4      347.74      339.09     24.37 o 
   6   1   4     1327.26     1253.90     47.55 o 
   7   1   4     1386.73     1442.10     76.00 o 
   8   1   4      752.22      720.16     75.24 o 
   9   1   4     1612.35     1891.01    201.04 o 
 -10   2   4      763.42      816.87    161.75 o 
  -9   2   4      314.25      345.09    227.57 o 
  -8   2   4     1833.98     1864.12    103.92 o 
  -7   2   4      128.88       65.04     42.17 o 
  -6   2   4     1138.97     1031.84     52.25 o 
  -5   2   4     1472.79     1452.70     46.67 o 
  -4   2   4     1399.12     1409.22     37.49 o 
  -3   2   4     9335.08     9395.04    138.46 o 
  -2   2   4    13122.70    13344.73    180.82 o 
  -1   2   4    20283.38    20134.08    387.22 o 
   0   2   4    12083.10    11739.02    139.91 o 
   1   2   4    19780.83    20038.42    280.81 o 
   2   2   4    14019.14    13996.11    149.12 o 
   3   2   4     9292.71     9422.35    102.05 o 
   4   2   4     1463.16     1476.83     29.92 o 
   5   2   4     1551.26     1498.36     39.48 o 
   6   2   4     1081.99     1104.71     41.53 o 
   7   2   4      118.08      101.91     90.65 o 
   8   2   4     1761.11     2108.65    120.19 o 
   9   2   4      304.78      240.64    109.01 o 
  10   2   4      775.64     1042.97    243.90 o 
 -10   3   4      275.95      348.46    153.58 o 
  -9   3   4      915.54      861.66    127.84 o 
  -8   3   4     1082.63     1067.76    117.25 o 
  -7   3   4      422.93      541.64     50.35 o 
  -6   3   4     3409.55     3288.04     92.01 o 
  -5   3   4     1437.10     1447.47     49.08 o 
  -4   3   4     4645.46     4521.50    101.89 o 
  -3   3   4     5777.09     5781.84     89.65 o 
  -2   3   4     2763.30     2585.10     56.54 o 
  -1   3   4    18122.56    17527.23    356.98 o 
   0   3   4       51.26       47.49      5.59 o 
   1   3   4    17404.17    16704.65    299.48 o 
   2   3   4     2914.46     2720.19     42.50 o 
   3   3   4     5597.82     5232.45    111.56 o 
   4   3   4     4856.38     4649.09     83.59 o 
   5   3   4     1434.59     1393.64     72.80 o 
   6   3   4     3540.47     3481.14     77.80 o 
   7   3   4      372.24      370.44    116.42 o 
   8   3   4     1039.86     1038.32    100.06 o 
   9   3   4      873.20      854.65    120.20 o 
  10   3   4      298.97      576.24    190.84 o 
 -10   4   4      475.92      458.21    295.95 o 
  -9   4   4      296.81       33.15    195.94 o 
  -8   4   4      457.69      431.50     74.38 o 
  -7   4   4     2414.30     2506.38     82.82 o 
  -6   4   4      170.02      275.90     57.52 o 
  -5   4   4     4955.16     5134.19     96.17 o 
  -4   4   4     1506.54     1433.66     62.54 o 
  -3   4   4     2146.87     2071.38     46.03 o 
  -2   4   4     5177.37     4978.42    101.34 o 
  -1   4   4      628.47      595.14     22.10 o 
   0   4   4     3196.36     2994.06     91.60 o 
   1   4   4      557.24      526.50     20.94 o 
   2   4   4     4867.03     4744.61     91.53 o 
   3   4   4     2026.47     1978.65     56.38 o 
   4   4   4     1542.46     1477.27     49.73 o 
   5   4   4     5097.03     5293.13     97.98 o 
   6   4   4      208.00      239.90     41.73 o 
   7   4   4     2474.83     2589.77    116.90 o 
   8   4   4      519.63      307.04     76.80 o 
   9   4   4      297.49      189.82    179.61 o 
  -9   5   4       67.85      -97.31     97.31 o 
  -8   5   4      838.33      656.55    146.44 o 
  -7   5   4      644.51      727.39     69.68 o 
  -6   5   4     9592.93    10148.88    202.54 o 
  -5   5   4      358.28      327.97     29.81 o 
  -4   5   4     8622.28     8574.46    143.30 o 
  -3   5   4      323.11      311.76     27.09 o 
  -2   5   4     2643.62     2485.40     67.76 o 
  -1   5   4     1378.35     1290.20     36.74 o 
   0   5   4     1726.49     1747.74     52.29 o 
   1   5   4     1420.78     1437.07     33.63 o 
   2   5   4     2787.48     2647.91     69.45 o 
   3   5   4      342.74      304.32     26.12 o 
   4   5   4     8578.06     8651.82    186.51 o 
   5   5   4      377.86      366.27     33.97 o 
   6   5   4     9376.51     9768.26    217.22 o 
   7   5   4      663.89      546.48     73.38 o 
   8   5   4      795.19      541.54     99.02 o 
   9   5   4       56.10      247.86    145.45 o 
  -9   6   4      458.28      630.65    130.85 o 
  -8   6   4     1415.16     1535.65    122.94 o 
  -7   6   4     1337.38     1448.90     95.83 o 
  -6   6   4      318.01      267.57     48.54 o 
  -5   6   4     3517.56     3493.17    154.97 o 
  -4   6   4     3541.74     3770.84     80.28 o 
  -3   6   4     3717.96     3720.70    103.70 o 
  -2   6   4     3236.04     3134.45     86.93 o 
  -1   6   4     2115.68     2047.32     60.19 o 
   0   6   4     5447.74     5236.72    132.13 o 
   1   6   4     2204.46     2061.58     45.81 o 
   2   6   4     3363.47     3393.11     67.21 o 
   3   6   4     3928.73     3889.09    103.85 o 
   4   6   4     3678.63     3761.29     90.60 o 
   5   6   4     3679.37     3674.77     86.36 o 
   6   6   4      309.64      251.51     65.25 o 
   7   6   4     1452.63     1413.63    102.17 o 
   8   6   4     1377.65     1476.31    125.71 o 
   9   6   4      468.03      524.81    110.99 o 
  -9   7   4      155.23      188.30    145.65 o 
  -8   7   4      247.47      252.26     98.42 o 
  -7   7   4      897.57      747.02    151.04 o 
  -6   7   4      974.10      980.77     63.44 o 
  -5   7   4     3510.86     3424.56    106.64 o 
  -4   7   4      909.60      953.27     41.39 o 
  -3   7   4     1642.85     1668.73     62.73 o 
  -2   7   4     1872.76     1784.04     58.69 o 
  -1   7   4      386.60      388.04     83.17 o 
   0   7   4     6506.37     6430.50    195.02 o 
   1   7   4      357.44      357.51     23.69 o 
   2   7   4     1675.23     1661.99     64.64 o 
   3   7   4     1706.23     1640.82     54.39 o 
   4   7   4      807.91      866.44     47.32 o 
   5   7   4     3553.71     3696.43     96.92 o 
   6   7   4      951.00      975.11     75.58 o 
   7   7   4      982.84      850.74     80.46 o 
   8   7   4      280.47      301.87    112.57 o 
   9   7   4      161.04      117.36    172.47 o 
  -9   8   4      186.86      169.97    183.62 o 
  -8   8   4      132.06       51.32    104.26 o 
  -7   8   4     2617.43     2869.69    292.89 o 
  -6   8   4      419.69      393.23     66.79 o 
  -5   8   4     3053.86     3175.43    102.95 o 
  -4   8   4     2704.20     2675.85     91.00 o 
  -3   8   4     3264.24     3420.47    139.58 o 
  -2   8   4      766.52      688.96     40.43 o 
  -1   8   4    11210.46    11202.19    426.58 o 
   0   8   4     3391.44     3460.64     98.11 o 
   1   8   4    11042.61    11267.58    197.00 o 
   2   8   4      696.29      686.47     46.99 o 
   3   8   4     2960.80     3086.83     75.35 o 
   4   8   4     2643.10     2762.61     73.35 o 
   5   8   4     3060.39     3084.33    114.65 o 
   6   8   4      399.27      332.54     78.15 o 
   7   8   4     2609.58     2933.98    291.87 o 
   8   8   4      115.89       25.51    160.22 o 
   9   8   4      169.04      407.19    241.86 o 
  -8   9   4     1009.87     1167.22    166.34 o 
  -7   9   4       51.01     -144.91    144.91 o 
  -6   9   4     3822.01     4182.07    350.04 o 
  -5   9   4      829.10      867.91     71.26 o 
  -4   9   4     9032.10     9069.57    257.71 o 
  -3   9   4     2857.29     3039.50    111.79 o 
  -2   9   4     3435.79     3456.95    124.97 o 
  -1   9   4     1970.13     1941.41    100.52 o 
   0   9   4       40.59       64.31     37.76 o 
   1   9   4     2068.08     1983.08     67.72 o 
   2   9   4     3308.82     3272.10     94.24 o 
   3   9   4     2876.53     3019.29     82.31 o 
   4   9   4     8856.96     9023.49    191.47 o 
   5   9   4      749.30      733.60     65.62 o 
   6   9   4     3783.83     4298.85    299.85 o 
   7   9   4       37.05       18.37    101.03 o 
   8   9   4     1013.39     1175.63    239.82 o 
  -7  10   4     1280.21     1401.17    287.79 o 
  -6  10   4       27.74       59.19    109.20 o 
  -5  10   4     1844.06     1985.18    115.56 o 
  -4  10   4      425.46      406.16     73.80 o 
  -3  10   4     4092.88     4187.91    175.28 o 
  -2  10   4      482.46      628.64     92.87 o 
  -1  10   4     2791.60     2773.62    125.20 o 
   0  10   4     1017.40     1016.99     81.18 o 
   1  10   4     2908.53     2845.99    114.89 o 
   2  10   4      488.58      465.98     46.52 o 
   3  10   4     4304.55     4511.29    141.16 o 
   4  10   4      385.24      485.24     68.38 o 
   5  10   4     2019.98     2150.80    112.15 o 
   6  10   4       19.18      -74.50    119.40 o 
   7  10   4     1297.84     1778.76    226.55 o 
   8  10   4      448.09      449.03    223.49 o 
  -6  11   4     1361.28     1476.69    178.59 o 
  -5  11   4      111.22       34.70    119.40 o 
  -4  11   4     5054.12     5199.52    356.16 o 
  -3  11   4      616.45      566.39    119.40 o 
  -2  11   4     5361.88     5337.29    297.99 o 
  -1  11   4     1004.51     1096.37     89.34 o 
   0  11   4     1595.79     1529.94    123.48 o 
   1  11   4     1073.38     1059.97     82.39 o 
   2  11   4     5333.13     5546.60    168.40 o 
   3  11   4      562.35      551.55     69.21 o 
   4  11   4     5138.99     5339.51    207.87 o 
   5  11   4      122.20        1.72     65.73 o 
   6  11   4     1374.54     1638.95    247.99 o 
   7  11   4      549.39      801.10    222.47 o 
  -6  12   4      409.15      313.30    150.02 o 
  -4  12   4      142.49      188.80    126.54 o 
  -3  12   4     3752.22     3508.53    257.17 o 
  -2  12   4      663.15      620.97     80.44 o 
  -1  12   4     2934.57     2867.10    148.23 o 
   0  12   4      912.94      863.55     77.93 o 
   1  12   4     2914.95     2950.37    144.30 o 
   2  12   4      621.02      787.72    125.52 o 
   3  12   4     3739.24     3789.30    160.99 o 
   4  12   4      157.30      202.33     67.54 o 
  -4  13   4      359.11      264.31     97.42 o 
  -3  13   4     1816.23     1871.64    145.10 o 
  -2  13   4       37.76      105.16    106.64 o 
  -1  13   4     1256.06     1470.53    190.33 o 
   0  13   4       21.49      110.87     68.54 o 
   1  13   4     1309.95     1526.40    121.07 o 
   2  13   4       36.18       96.62     71.47 o 
   3  13   4     1873.51     2054.64    239.31 o 
   4  13   4      410.72      287.79    115.32 o 
  -5  14   4      116.81      -84.70    151.04 o 
  -4  14   4      794.99     1015.41    175.53 o 
  -3  14   4      151.78      435.49    113.27 o 
  -2  14   4     3348.78     3955.59    223.72 o 
  -1  14   4       62.44       46.53     76.57 o 
   0  14   4     5898.19     6552.24    340.14 o 
   1  14   4       51.09      -84.13     84.13 o 
   2  14   4     3249.32     3638.08    211.59 o 
   3  14   4      151.19      266.35    143.89 o 
   4  14   4      815.59      798.04    209.21 o 
  -3  15   4     1444.02     1692.18    170.80 o 
  -2  15   4      209.64      301.69    112.20 o 
  -1  15   4     4530.33     5098.79    255.08 o 
   0  15   4      277.99      372.03    102.87 o 
   1  15   4     4583.50     5006.65    394.94 o 
   2  15   4      187.61       24.98    185.73 o 
   3  15   4     1447.20     1304.85    144.46 o 
  -3  16   4       51.88       25.16    196.96 o 
  -2  16   4      977.42     1142.68    157.67 o 
  -1  16   4        3.75      -63.39    104.57 o 
   0  16   4     2010.57     2368.16    246.96 o 
   1  16   4        8.50       -8.00    109.18 o 
   2  16   4      884.16      913.36    199.00 o 
   3  16   4       53.80       92.87    194.92 o 
   0  17   4      850.43      635.78    235.74 o 
   1   0   5       28.94       24.00      5.15 o 
   2   0   5     6187.37     5905.60     65.21 o 
   3   0   5     2295.68     2238.68     32.33 o 
   4   0   5     8561.67     8387.74     99.41 o 
   5   0   5     2166.86     2192.48     43.24 o 
   6   0   5     2089.43     2084.31     58.89 o 
   7   0   5      778.42      832.50     51.14 o 
   8   0   5      655.68      579.66     72.07 o 
   9   0   5       13.55       30.61     99.54 o 
  10   0   5       27.05      143.19    145.63 o 
 -10   1   5       68.77     -140.83    204.10 o 
  -9   1   5      287.28      283.80    107.42 o 
  -8   1   5      538.68      443.63     68.62 o 
  -7   1   5     2201.25     2065.05     67.53 o 
  -6   1   5     1595.82     1529.16     49.34 o 
  -5   1   5     6664.97     6769.10     96.45 o 
  -4   1   5     4303.16     4396.98     66.07 o 
  -3   1   5     6197.72     5876.58     70.11 o 
  -2   1   5    12740.88    13101.28    183.21 o 
  -1   1   5    13289.38    13498.76    233.76 o 
   0   1   5    18977.62    19561.18    483.48 o 
   1   1   5    13233.39    13454.54    184.32 o 
   2   1   5    13298.54    13729.82    146.58 o 
   3   1   5     6279.03     6119.79     77.15 o 
   4   1   5     4450.26     4426.85     57.19 o 
   5   1   5     6613.89     6590.19     89.83 o 
   6   1   5     1568.51     1563.74     60.39 o 
   7   1   5     2224.94     2102.96     75.18 o 
   8   1   5      515.27      297.64     78.80 o 
   9   1   5      309.81      317.09     97.13 o 
 -10   2   5      207.97      104.20    159.14 o 
  -9   2   5       39.07       79.20     86.33 o 
  -8   2   5      901.31      978.53     86.46 o 
  -7   2   5     1153.46     1124.55     58.08 o 
  -6   2   5     6027.43     6099.52    110.12 o 
  -5   2   5     2052.07     2134.84     54.13 o 
  -4   2   5    21617.81    22246.13    363.76 o 
  -3   2   5     1731.27     1717.77     35.14 o 
  -2   2   5    17185.31    17397.86    279.54 o 
  -1   2   5    17074.02    17416.48    308.68 o 
   0   2   5     4894.00     4831.12     54.53 o 
   1   2   5    16700.13    16997.11    212.45 o 
   2   2   5    17459.50    17399.84    226.83 o 
   3   2   5     1740.09     1672.78     43.26 o 
   4   2   5    21500.88    22365.69    221.75 o 
   5   2   5     1947.44     2053.78     42.48 o 
   6   2   5     5760.09     6044.45    121.09 o 
   7   2   5     1108.41     1135.69     72.95 o 
   8   2   5      920.68      879.52     94.55 o 
   9   2   5       56.75      129.80    109.49 o 
  10   2   5      199.89      306.15    220.43 o 
 -10   3   5      135.58      243.17    169.83 o 
  -9   3   5      161.23      256.28    107.66 o 
  -8   3   5      422.89      509.04     71.14 o 
  -7   3   5     1056.23     1121.81     59.19 o 
  -6   3   5      268.03      327.63     45.01 o 
  -5   3   5     1692.61     1704.36     51.26 o 
  -4   3   5      118.72       48.01     39.18 o 
  -3   3   5     4000.62     3980.49     69.80 o 
  -2   3   5     4712.38     4588.45     93.69 o 
  -1   3   5    14341.26    14401.42    301.14 o 
   0   3   5    14445.31    13819.74    173.28 o 
   1   3   5    14648.21    15138.01    279.87 o 
   2   3   5     4448.95     4288.54     57.72 o 
   3   3   5     4247.90     4272.83     70.90 o 
   4   3   5       74.79       85.59     22.39 o 
   5   3   5     1745.59     1682.83     48.72 o 
   6   3   5      217.66      171.14     29.19 o 
   7   3   5      943.24     1076.59    108.95 o 
   8   3   5      488.04      511.91     92.70 o 
   9   3   5      170.78       10.26    126.60 o 
  10   3   5      157.28      -57.15    147.97 o 
 -10   4   5      156.52       39.95    180.21 o 
  -9   4   5      927.73     1136.09    159.19 o 
  -8   4   5      719.60      665.03     87.59 o 
  -7   4   5     1226.68     1153.08     60.74 o 
  -6   4   5      960.63     1002.24     68.08 o 
  -5   4   5      453.58      366.59     30.60 o 
  -4   4   5     5765.88     5888.50     94.04 o 
  -3   4   5     8346.37     8447.13    120.66 o 
  -2   4   5     5409.25     5275.84    145.76 o 
  -1   4   5    16397.80    15430.51    277.68 o 
   0   4   5     9401.20     9156.34    198.56 o 
   1   4   5    16344.13    15298.15    352.30 o 
   2   4   5     5661.46     5528.55    107.23 o 
   3   4   5     8161.71     8275.47    151.85 o 
   4   4   5     5603.05     5488.05    100.50 o 
   5   4   5      437.51      400.37     32.89 o 
   6   4   5      802.08      799.39     40.88 o 
   7   4   5     1222.94     1195.12     89.74 o 
   8   4   5      699.49      729.54     98.65 o 
   9   4   5      863.65      764.39    148.90 o 
  10   4   5      150.10      195.94    244.92 o 
  -9   5   5       17.04      168.35    134.20 o 
  -8   5   5     1883.33     1861.46    161.73 o 
  -7   5   5     3302.57     3473.51    105.38 o 
  -6   5   5      432.44      355.32     46.93 o 
  -5   5   5     3979.18     4123.18     97.25 o 
  -4   5   5     1470.11     1472.38     45.27 o 
  -3   5   5     1990.38     1946.26     62.60 o 
  -2   5   5     5202.69     5136.71    116.66 o 
  -1   5   5      615.81      530.96     30.70 o 
   1   5   5      571.51      460.56     29.70 o 
   2   5   5     5006.53     4901.35     96.29 o 
   3   5   5     1885.48     1826.56     49.51 o 
   4   5   5     1344.55     1352.75     45.94 o 
   5   5   5     4006.24     4062.63     83.15 o 
   6   5   5      439.47      366.34     52.49 o 
   7   5   5     3220.92     3211.91    141.13 o 
   8   5   5     1843.74     1951.50    130.07 o 
   9   5   5       14.32     -101.03    138.79 o 
  -9   6   5      393.78      443.22    133.33 o 
  -8   6   5      635.92      616.13     92.05 o 
  -7   6   5      192.33      234.41     75.70 o 
  -6   6   5      211.98      168.19     45.31 o 
  -5   6   5      527.29      482.12     42.60 o 
  -4   6   5     3248.10     3262.00     74.41 o 
  -3   6   5     5064.59     5058.04    116.00 o 
  -2   6   5    11454.64    11254.72    230.91 o 
  -1   6   5      460.83      368.55     18.71 o 
   0   6   5    10887.67     9645.19    201.56 o 
   1   6   5      380.71      282.18     23.48 o 
   2   6   5    11452.90    11291.22    188.52 o 
   3   6   5     5080.24     5128.97    106.35 o 
   4   6   5     3120.00     3228.09     90.06 o 
   5   6   5      518.32      503.26     44.41 o 
   6   6   5      183.51      253.30     60.84 o 
   7   6   5      136.56       53.74     86.23 o 
   8   6   5      613.98      673.64    156.14 o 
  -9   7   5     1098.77     1113.39    191.21 o 
  -8   7   5     1595.11     1601.08    116.11 o 
  -7   7   5     1631.30     1694.05    218.39 o 
  -6   7   5      172.39      193.51     47.31 o 
  -5   7   5      522.34      554.42     49.80 o 
  -4   7   5     1295.23     1320.15     63.63 o 
  -3   7   5     2627.20     2485.30     84.17 o 
  -2   7   5     7206.99     7187.09    143.18 o 
  -1   7   5    13866.56    13551.02    290.85 o 
   0   7   5     7889.51     7363.77    147.98 o 
   1   7   5    13715.91    12895.42    461.11 o 
   2   7   5     7513.87     7553.17    128.74 o 
   3   7   5     2571.22     2452.24     65.49 o 
   4   7   5     1288.63     1250.22     57.45 o 
   5   7   5      543.00      514.77     52.29 o 
   6   7   5      204.15      171.27     57.00 o 
   7   7   5     1677.27     1507.19    112.19 o 
   8   7   5     1596.32     1541.40    140.27 o 
  -9   8   5     1107.66      883.77    305.13 o 
  -8   8   5      331.70      286.54    112.07 o 
  -7   8   5      968.95     1082.77    170.43 o 
  -6   8   5      156.29      154.54     68.21 o 
  -5   8   5      403.45      336.48     55.90 o 
  -4   8   5      131.73      197.55     42.92 o 
  -3   8   5     2026.39     2111.80     70.12 o 
  -2   8   5     1045.48      968.02     43.50 o 
  -1   8   5     4407.23     4415.43    179.61 o 
   0   8   5     3718.44     3836.33    104.76 o 
   1   8   5     4310.27     4243.22     85.88 o 
   2   8   5     1036.27     1072.24     53.32 o 
   3   8   5     1909.63     1840.44     62.28 o 
   4   8   5      119.23       78.72     27.37 o 
   5   8   5      417.05      295.25     68.72 o 
   6   8   5      149.42      164.64     72.58 o 
   7   8   5      975.42     1146.04    184.71 o 
   8   8   5      359.80      283.70    187.77 o 
  -8   9   5      421.05      471.48    200.02 o 
  -7   9   5      575.91      583.25    127.75 o 
  -6   9   5      412.25      352.64     81.77 o 
  -5   9   5      254.14      217.41     52.07 o 
  -4   9   5      579.15      739.97    143.38 o 
  -3   9   5      281.45      302.60     56.29 o 
  -2   9   5     3946.57     4061.65    129.53 o 
  -1   9   5       13.16       -4.22     30.06 o 
   0   9   5    12546.61    12535.62    348.73 o 
   1   9   5       18.87       39.32     26.93 o 
   2   9   5     3955.49     4022.20    107.38 o 
   3   9   5      247.43      327.94     42.39 o 
   4   9   5      591.10      552.09     51.70 o 
   5   9   5      214.82      191.47     65.11 o 
   6   9   5      443.33      506.66     75.07 o 
   7   9   5      575.81      558.22    160.22 o 
   8   9   5      466.66      548.02    231.66 o 
  -8  10   5       56.22      -17.35    205.12 o 
  -7  10   5      156.40       86.74    151.04 o 
  -6  10   5      314.63      371.43    101.54 o 
  -5  10   5       66.97       34.74     56.14 o 
  -4  10   5     1158.81     1048.39    158.69 o 
  -3  10   5     2926.92     2802.33    185.73 o 
  -2  10   5     1305.74     1232.78    108.17 o 
  -1  10   5     6706.59     6491.50    301.05 o 
   0  10   5     2413.28     2519.87    124.50 o 
   1  10   5     6552.20     6787.01    161.05 o 
   2  10   5     1238.73     1155.94     59.99 o 
   3  10   5     2927.79     2865.34     97.83 o 
   4  10   5     1097.82     1102.91     77.96 o 
   5  10   5       59.99       41.85     51.19 o 
   6  10   5      297.87      317.38    143.89 o 
   7  10   5      178.08      163.28    180.63 o 
   8  10   5       52.46       40.82    187.77 o 
  -5  11   5      264.14      369.43    135.73 o 
  -4  11   5      876.53      780.69    116.34 o 
  -3  11   5      695.07      738.85    119.40 o 
  -2  11   5     2479.59     2760.49    181.65 o 
  -1  11   5     1541.88     1565.31     97.68 o 
   0  11   5     5726.52     5974.08    200.08 o 
   1  11   5     1498.97     1537.50     90.80 o 
   2  11   5     2693.98     2729.79    105.14 o 
   3  11   5      684.26      677.34     74.05 o 
   4  11   5      911.39      944.95     77.23 o 
   5  11   5      230.77      202.48     66.96 o 
   6  11   5      614.24      778.65    204.10 o 
   7  11   5       80.02     -156.14    170.43 o 
  -4  12   5     3214.47     3206.46    280.64 o 
  -3  12   5     2321.74     2225.74    200.02 o 
  -2  12   5      758.85      765.31     87.62 o 
  -1  12   5     1465.67     1583.19    109.43 o 
   0  12   5     1418.04     1676.39    186.75 o 
   1  12   5     1611.67     1632.30    112.72 o 
   2  12   5      849.57      958.49     89.47 o 
   3  12   5     2393.44     2518.48    119.24 o 
   4  12   5     3234.63     3371.78    274.52 o 
   5  12   5     1728.83     1782.84    182.67 o 
  -4  13   5     1012.48     1241.36    136.87 o 
  -3  13   5     2327.12     2268.85    176.55 o 
  -2  13   5     2127.08     2080.48    154.25 o 
  -1  13   5     2713.94     2869.10    152.13 o 
   0  13   5     1669.53     1736.74    129.87 o 
   1  13   5     2752.85     2644.86    149.32 o 
   2  13   5     2110.49     2060.53    138.53 o 
   3  13   5     2505.42     2491.08    232.68 o 
   4  13   5     1025.94     1087.87    179.61 o 
  -4  14   5     1841.52     2328.81    265.33 o 
  -3  14   5       46.58      258.08    143.38 o 
  -2  14   5      712.23      649.57    118.18 o 
  -1  14   5      166.65       98.03     96.69 o 
   0  14   5      140.23      100.99     72.48 o 
   1  14   5      151.45      249.30     83.17 o 
   2  14   5      694.22      761.30    162.26 o 
   3  14   5       47.60       -6.12    134.71 o 
   4  14   5     1790.91     1483.83    191.86 o 
  -4  15   5      102.39      166.34    173.49 o 
  -3  15   5     1553.56     2063.28    193.13 o 
  -2  15   5      394.59      556.56    160.73 o 
  -1  15   5      342.62      445.79    143.89 o 
   0  15   5      366.31      294.93    127.56 o 
   1  15   5      342.28      358.58    125.52 o 
   2  15   5      378.71      450.58    121.72 o 
   3  15   5     1525.21     1417.93    163.10 o 
  -3  16   5      221.46      135.73    252.07 o 
  -2  16   5      932.05     1006.50    248.50 o 
  -1  16   5       15.40       36.13    120.50 o 
   0  16   5       81.31      -19.35    109.28 o 
   1  16   5       13.84     -102.05    153.08 o 
   2  16   5      890.63      864.41    157.67 o 
   3  16   5      202.73      -13.27    122.46 o 
   0  17   5      545.11      524.79    157.52 o 
   0   0   6    26039.38    26109.09    565.59 o 
   1   0   6     2436.97     2315.15     31.42 o 
   2   0   6    11191.21    11430.50    131.18 o 
   3   0   6     7094.95     7151.30     83.45 o 
   4   0   6      233.99      259.99     19.96 o 
   5   0   6        1.55      -15.35     18.33 o 
   6   0   6       85.07       58.06     29.28 o 
   7   0   6      847.41      911.13     52.27 o 
   8   0   6      416.03      311.02     70.78 o 
   9   0   6     2661.85     3043.97    220.02 o 
  10   0   6      643.51      328.79    219.41 o 
 -10   1   6     1470.30     1543.00    196.27 o 
  -9   1   6      500.81      600.65    113.33 o 
  -8   1   6     1498.41     1620.64    119.75 o 
  -7   1   6     1143.49     1014.16     62.41 o 
  -6   1   6      307.86      310.92     33.23 o 
  -5   1   6     3140.24     3146.57     54.88 o 
  -4   1   6     3361.04     3424.70     47.24 o 
  -3   1   6     1094.61     1107.17     21.03 o 
  -2   1   6    12550.33    11995.66    200.18 o 
  -1   1   6     7658.02     7620.29    135.51 o 
   0   1   6    25548.01    26252.15    373.71 o 
   1   1   6     7956.58     7914.99    114.68 o 
   2   1   6    12162.05    11621.90    131.31 o 
   3   1   6     1248.96     1252.34     25.09 o 
   4   1   6     3226.61     3281.09     46.18 o 
   5   1   6     3111.24     3021.50     53.23 o 
   6   1   6      334.53      373.01     37.37 o 
   7   1   6     1062.16      961.11     57.60 o 
   8   1   6     1462.53     1520.99     87.94 o 
   9   1   6      494.93      328.36     88.08 o 
  10   1   6     1490.12     1490.97    277.58 o 
 -10   2   6      405.36      335.38    178.59 o 
  -9   2   6      739.89      732.75    101.63 o 
  -8   2   6      816.77      753.32     70.95 o 
  -7   2   6     1185.04     1117.85     59.61 o 
  -6   2   6      497.09      452.12     70.49 o 
  -5   2   6     1622.57     1685.10     72.57 o 
  -4   2   6     7269.51     7588.51    124.57 o 
  -3   2   6     7612.20     7492.71    110.64 o 
  -2   2   6     5484.02     5505.10     95.61 o 
  -1   2   6    18088.10    18076.24    292.33 o 
   0   2   6     1190.98     1250.65     19.36 o 
   1   2   6    18688.06    18572.96    236.11 o 
   2   2   6     5448.97     5305.25     70.93 o 
   3   2   6     7550.49     7490.65     89.19 o 
   4   2   6     7055.31     7333.82     83.72 o 
   5   2   6     1640.87     1672.09     46.04 o 
   6   2   6      416.56      378.38     43.40 o 
   7   2   6     1191.92     1001.19     57.68 o 
   8   2   6      815.08      714.77     87.76 o 
   9   2   6      703.49      659.90    124.46 o 
 -10   3   6      155.38      228.80    174.73 o 
  -9   3   6      424.91      330.65     78.84 o 
  -8   3   6      210.36      164.03     67.04 o 
  -7   3   6     1134.31     1116.25     61.52 o 
  -6   3   6      945.59      906.41     58.82 o 
  -5   3   6      501.26      415.27     26.41 o 
  -4   3   6     2997.26     3206.32     62.31 o 
  -3   3   6     2719.20     2671.26     49.07 o 
  -2   3   6      847.57      771.33     32.36 o 
  -1   3   6     3715.22     3614.53     85.60 o 
   0   3   6     4866.60     4807.37     79.53 o 
   1   3   6     3662.58     3628.67     60.46 o 
   2   3   6      805.59      735.13     18.26 o 
   3   3   6     2802.55     2760.23     59.42 o 
   4   3   6     2813.84     2822.90     81.01 o 
   5   3   6      506.52      449.51     37.20 o 
   6   3   6      893.02      862.21     44.86 o 
   7   3   6     1187.77     1134.75     88.29 o 
   8   3   6      172.83      162.51     79.32 o 
   9   3   6      460.13      538.83    200.02 o 
  10   3   6      110.29       73.48    209.21 o 
 -10   4   6      127.57      169.78    153.34 o 
  -9   4   6      552.07      608.95    127.87 o 
  -8   4   6     1553.15     1454.97     88.29 o 
  -7   4   6      518.09      430.29     62.97 o 
  -6   4   6     5011.58     5176.01    133.49 o 
  -5   4   6       37.19       71.81     33.70 o 
  -4   4   6     7131.53     7524.60    108.62 o 
  -3   4   6     8554.86     8717.57    172.97 o 
  -2   4   6     6220.44     6367.24    139.34 o 
  -1   4   6    23777.88    23188.95    474.17 o 
   0   4   6     1194.32     1288.07     41.13 o 
   1   4   6    24404.93    24233.53    484.94 o 
   2   4   6     6296.68     6414.92    106.26 o 
   3   4   6     9062.63     9469.93    172.07 o 
   4   4   6     6998.21     7170.38    152.16 o 
   5   4   6       49.45       78.61     24.88 o 
   6   4   6     5250.92     5396.95    142.48 o 
   7   4   6      543.24      528.96     75.04 o 
   8   4   6     1522.94     1664.33    117.57 o 
   9   4   6      517.02      401.67    176.04 o 
  -9   5   6       70.29       87.63    131.12 o 
  -8   5   6      644.35      591.26    105.64 o 
  -7   5   6      305.71      243.03     66.71 o 
  -6   5   6     1610.99     1729.86     72.75 o 
  -5   5   6     2734.84     2771.62     81.18 o 
  -4   5   6     3133.60     3228.59     64.54 o 
  -3   5   6     1554.09     1465.97     58.22 o 
  -2   5   6    24508.94    24199.33    696.48 o 
  -1   5   6     1394.29     1469.16     36.05 o 
   0   5   6    60166.76    59767.48   2163.49 o 
   1   5   6     1345.73     1493.55     47.07 o 
   2   5   6    24122.63    23963.38    312.90 o 
   3   5   6     1849.05     1772.08     39.52 o 
   4   5   6     3183.76     3230.41     95.59 o 
   5   5   6     2626.21     2584.98     68.85 o 
   6   5   6     1683.00     1799.13     74.80 o 
   7   5   6      304.65      397.07     77.51 o 
   8   5   6      624.08      645.96    151.04 o 
   9   5   6       61.92       39.80    174.51 o 
  -9   6   6      262.74      113.50    271.97 o 
  -8   6   6      291.49      133.38     85.50 o 
  -7   6   6      388.87      341.70     74.37 o 
  -6   6   6     2953.08     2992.14    108.71 o 
  -5   6   6     2521.41     2491.70     78.62 o 
  -4   6   6     6668.48     6674.28    137.67 o 
  -3   6   6     5054.51     5086.58    130.86 o 
  -2   6   6     3331.32     3225.91     82.69 o 
  -1   6   6     1290.58     1184.19     44.12 o 
   0   6   6     2785.88     2898.05     83.58 o 
   1   6   6     1162.01     1077.74     41.40 o 
   2   6   6     3198.84     3163.11     72.92 o 
   3   6   6     4936.96     4935.31     86.45 o 
   4   6   6     6917.96     7133.68    114.13 o 
   5   6   6     2447.58     2540.11     81.12 o 
   6   6   6     3146.39     3212.96    102.34 o 
   7   6   6      335.53      401.69     92.81 o 
   8   6   6      309.05      330.99    147.46 o 
  -9   7   6        5.68      346.00    149.32 o 
  -8   7   6      866.81      702.44    124.53 o 
  -7   7   6     2220.46     2054.29    221.45 o 
  -6   7   6     3224.92     3250.63    108.25 o 
  -5   7   6     6972.33     7285.68    166.34 o 
  -4   7   6     1842.02     1921.70     76.07 o 
  -3   7   6    13016.60    13500.79    279.40 o 
  -2   7   6     2003.81     1884.13     54.61 o 
  -1   7   6     3664.05     3550.00     94.51 o 
   0   7   6      225.97      211.36     21.80 o 
   1   7   6     3832.93     3818.63    115.08 o 
   2   7   6     1944.79     2013.15     56.91 o 
   3   7   6    13032.31    13295.21    211.23 o 
   4   7   6     1707.35     1731.00     57.74 o 
   5   7   6     6689.74     6695.54    210.05 o 
   6   7   6     3233.13     3312.91    110.90 o 
   7   7   6     2078.69     2201.25    236.76 o 
   8   7   6      886.28      695.61    127.98 o 
   9   7   6        3.73     -112.26    213.29 o 
  -9   8   6      205.87      193.11    150.39 o 
  -8   8   6       89.08      186.42    129.42 o 
  -7   8   6      361.46      300.03    149.00 o 
  -6   8   6      773.39      869.43     84.44 o 
  -5   8   6     1947.26     2212.30    106.49 o 
  -4   8   6     2348.50     2729.87    116.15 o 
  -3   8   6     2169.88     2198.84     75.23 o 
  -2   8   6     3801.08     3759.83     90.50 o 
  -1   8   6     3525.16     3303.66    141.34 o 
   0   8   6      559.90      537.51     22.15 o 
   1   8   6     3429.05     3436.00     81.28 o 
   2   8   6     3684.52     3645.88     85.11 o 
   3   8   6     2202.28     2125.57     78.51 o 
   4   8   6     2366.55     2374.25     73.37 o 
   5   8   6     1967.95     1974.82     85.13 o 
   6   8   6      760.93      753.14    154.10 o 
   7   8   6      357.71      408.57     76.14 o 
   8   8   6       85.37      111.03    118.52 o 
  -8   9   6      112.55      334.73    191.86 o 
  -7   9   6      727.50      806.21    183.69 o 
  -6   9   6      652.79      707.79     82.47 o 
  -5   9   6     2351.48     2486.13    111.77 o 
  -4   9   6       20.59       65.54     48.70 o 
  -3   9   6     1578.91     1599.62     86.93 o 
  -2   9   6     3318.33     3278.75    115.11 o 
  -1   9   6     1817.59     1826.91     79.86 o 
   0   9   6     6860.62     6737.87    160.47 o 
   1   9   6     1735.02     1757.52     62.46 o 
   2   9   6     3175.73     3162.92     87.52 o 
   3   9   6     1440.62     1450.66     61.42 o 
   4   9   6       41.42       31.84     36.72 o 
   5   9   6     2440.54     2605.60    101.15 o 
   6   9   6      705.45      740.89    154.10 o 
   7   9   6      769.96      596.96    138.79 o 
   8   9   6      111.14     -130.63    194.92 o 
  -6  10   6     2202.83     2465.97    174.18 o 
  -5  10   6      737.27      804.98     78.78 o 
  -4  10   6     4151.02     4130.24    184.86 o 
  -3  10   6      439.54      349.02     88.78 o 
  -2  10   6     2032.70     1942.04    160.22 o 
  -1  10   6     1801.37     1795.09    140.83 o 
   0  10   6      471.44      525.78    101.03 o 
   1  10   6     1731.07     1723.83     72.21 o 
   2  10   6     2097.53     2116.38     75.60 o 
   3  10   6      449.31      382.97     45.48 o 
   4  10   6     4273.57     4365.19    123.55 o 
   5  10   6      796.57      821.18     79.55 o 
   6  10   6     2147.98     2205.33    229.62 o 
   7  10   6      428.98      514.34    196.96 o 
   8  10   6     1533.07     1951.22    310.24 o 
  -5  11   6     4017.03     4234.12    280.64 o 
  -4  11   6      321.19      365.34    112.26 o 
  -3  11   6     1122.78     1266.46    135.73 o 
  -2  11   6      957.03      688.85    120.42 o 
  -1  11   6       52.20       14.46     50.45 o 
   0  11   6      551.35      457.96     62.17 o 
   1  11   6       99.27       82.59     37.03 o 
   2  11   6     1051.63      985.47     67.43 o 
   3  11   6     1146.98     1162.14     80.30 o 
   4  11   6      334.02      292.89    133.69 o 
   5  11   6     4205.13     4763.24    202.18 o 
   6  11   6      486.18      408.66    106.94 o 
   7  11   6     2799.83     2801.51    416.88 o 
  -5  12   6      425.27      456.17    155.12 o 
  -4  12   6      699.90      750.08    168.38 o 
  -3  12   6      206.43      177.57    117.36 o 
  -2  12   6     4674.28     5046.45    316.36 o 
  -1  12   6     1569.74     1476.63    209.72 o 
   0  12   6     2608.41     2655.33    128.68 o 
   1  12   6     1564.56     1570.05    115.32 o 
   2  12   6     4788.92     4848.14    152.13 o 
   3  12   6      259.57      314.06     64.60 o 
   4  12   6      720.90      807.23    166.34 o 
   5  12   6      481.56      462.29    162.26 o 
   6  12   6      231.11       71.44    164.30 o 
  -6  13   6      467.52      518.42    207.16 o 
  -5  13   6      287.28      446.99    196.96 o 
  -4  13   6     1275.51     1611.39    208.19 o 
  -3  13   6      915.52      888.32    101.75 o 
  -2  13   6     2051.67     2141.86    210.23 o 
  -1  13   6     1320.53     1357.04    172.47 o 
   0  13   6     2551.63     2768.64    148.23 o 
   1  13   6     1263.35     1321.75    133.69 o 
   2  13   6     2043.04     2288.96    171.45 o 
   3  13   6      944.21      874.58    152.06 o 
   4  13   6     1295.04      938.87    222.47 o 
  -4  14   6      244.49      395.05    125.73 o 
  -3  14   6      780.56      686.00    112.30 o 
  -2  14   6      108.88      109.82     89.30 o 
  -1  14   6     1828.56     2036.41    155.74 o 
   0  14   6       13.78       81.48     84.28 o 
   1  14   6     1897.54     2410.61    156.95 o 
   2  14   6      117.17       52.05    131.65 o 
   3  14   6      788.92      843.26    130.97 o 
   4  14   6      233.06      209.21    178.59 o 
   5  14   6      416.48      236.76    113.28 o 
  -4  15   6      929.80     1089.07    224.51 o 
  -3  15   6       80.87      165.87    116.22 o 
  -2  15   6     1541.45     1664.70    275.54 o 
  -1  15   6       17.75       -5.10    207.16 o 
   0  15   6     2083.23     1945.10    234.72 o 
   1  15   6       10.13      -76.95     99.94 o 
   2  15   6     1513.70     1750.81    144.65 o 
   3  15   6       76.79      100.01    115.32 o 
  -3  16   6     1247.59     1409.33    274.52 o 
  -2  16   6      451.65      755.46    206.65 o 
  -1  16   6      701.53      632.26    143.41 o 
   0  16   6      597.49      812.86    191.86 o 
   1  16   6      710.40      672.52    187.77 o 
   2  16   6      451.88      537.31    110.05 o 
   1   0   7      386.38      373.01     13.83 o 
   2   0   7       23.02       20.17     10.22 o 
   3   0   7    24002.35    23315.37    281.62 o 
   4   0   7      116.40      125.18     17.72 o 
   5   0   7    14849.12    15099.96    158.63 o 
   6   0   7      310.14      274.16     50.28 o 
   7   0   7     7381.16     7858.49    153.33 o 
   8   0   7       21.19       17.43     55.54 o 
   9   0   7     1847.95     2073.62    166.29 o 
  10   0   7        6.25       37.17    163.75 o 
 -10   1   7      119.40     -107.35    107.35 o 
  -9   1   7       17.85      191.12    105.11 o 
  -8   1   7     1770.34     1752.29    101.46 o 
  -7   1   7      269.31      157.98     43.51 o 
  -6   1   7     7895.71     8289.41    129.36 o 
  -5   1   7      927.13      946.37     34.28 o 
  -4   1   7     3781.32     3542.99     53.11 o 
  -3   1   7     2117.84     2004.12     69.38 o 
  -2   1   7     2539.76     2418.56     99.43 o 
  -1   1   7      507.80      543.24     16.09 o 
   0   1   7     3492.31     3589.70     44.43 o 
   1   1   7      476.52      507.41     13.67 o 
   2   1   7     2308.45     2214.06     30.46 o 
   3   1   7     2054.34     1952.75     42.44 o 
   4   1   7     4130.84     4059.99     57.51 o 
   5   1   7      968.79      947.95     34.05 o 
   6   1   7     8096.38     8658.47    151.90 o 
   7   1   7      275.71      229.79     40.07 o 
   8   1   7     1818.43     1886.06    130.95 o 
   9   1   7       11.80      240.66    156.65 o 
  10   1   7      124.45     -176.55    226.55 o 
 -10   2   7      402.98      105.10    308.20 o 
  -9   2   7      504.46      507.91     90.65 o 
  -8   2   7      574.01      492.86     72.67 o 
  -7   2   7     1388.55     1476.40     64.44 o 
  -6   2   7     3128.06     3132.02     80.46 o 
  -5   2   7     3544.79     3578.44     78.69 o 
  -4   2   7     9548.37     9512.49    143.87 o 
  -3   2   7     2045.35     1951.40     41.30 o 
  -2   2   7     3043.08     2956.62     60.07 o 
  -1   2   7     2250.35     2229.02     36.92 o 
   0   2   7        2.02       -6.47      6.47 o 
   1   2   7     2193.05     2193.66     37.22 o 
   2   2   7     3021.41     2840.50     44.43 o 
   3   2   7     2188.13     2079.18     42.66 o 
   4   2   7     9437.29     9457.79    116.86 o 
   5   2   7     3561.57     3608.60     60.25 o 
   6   2   7     3098.20     3211.92     83.98 o 
   7   2   7     1353.38     1355.25     65.73 o 
   8   2   7      545.07      645.87     87.97 o 
   9   2   7      498.89      712.32    182.67 o 
 -10   3   7       16.34     -138.80    138.80 o 
  -9   3   7      431.33      277.50     98.35 o 
  -8   3   7      533.01      623.28     63.55 o 
  -7   3   7     1092.66     1037.64     58.89 o 
  -6   3   7     3367.29     3402.36    103.40 o 
  -5   3   7      244.35      331.89     36.28 o 
  -4   3   7     4335.08     4336.57     79.20 o 
  -3   3   7       49.21       31.30     22.63 o 
  -2   3   7      117.55       94.44     17.41 o 
  -1   3   7     3907.44     3819.28     77.88 o 
   0   3   7     1308.24     1263.95     21.07 o 
   1   3   7     3645.26     3621.04     59.62 o 
   2   3   7      142.03      124.00     13.16 o 
   3   3   7       42.93       23.09     15.44 o 
   4   3   7     4790.95     4682.84    115.04 o 
   5   3   7      235.12      203.39     31.95 o 
   6   3   7     3425.38     3561.34     96.72 o 
   7   3   7     1094.95     1119.62     78.36 o 
   8   3   7      571.78      534.78     85.12 o 
   9   3   7      438.18      127.56    161.24 o 
  10   3   7       19.40       58.17    214.31 o 
 -10   4   7      256.26      401.73    150.80 o 
  -9   4   7      147.91      138.41    131.96 o 
  -8   4   7       89.52       55.85     56.31 o 
  -7   4   7      412.60      418.39     53.62 o 
  -6   4   7      740.08      674.46     63.98 o 
  -5   4   7     2622.92     2664.29     76.11 o 
  -4   4   7     3685.80     3694.25     81.99 o 
  -3   4   7    17696.15    18310.08    276.82 o 
  -2   4   7     3521.22     3224.60     88.31 o 
  -1   4   7     3676.28     3477.99     61.81 o 
   0   4   7        8.24       12.22     15.90 o 
   1   4   7     3681.79     3478.00     82.25 o 
   2   4   7     3606.58     3360.25     68.32 o 
   3   4   7    17443.63    18243.38    240.04 o 
   4   4   7     3741.88     3804.51     77.65 o 
   5   4   7     2627.15     2665.57     65.21 o 
   6   4   7      781.47      793.94     48.03 o 
   7   4   7      423.01      399.89     73.16 o 
   8   4   7       65.62       82.69     81.48 o 
   9   4   7      168.97      111.24    179.61 o 
  -9   5   7     1522.86     1580.30    173.55 o 
  -8   5   7      326.25      213.22     59.08 o 
  -7   5   7     2349.37     2392.31    143.62 o 
  -6   5   7     2200.39     2495.96    282.34 o 
  -5   5   7     2085.30     2092.32     73.67 o 
  -4   5   7     6670.73     6827.03    137.43 o 
  -3   5   7     5481.35     5502.78    153.18 o 
  -2   5   7     1949.67     1836.52     53.75 o 
  -1   5   7    23591.27    22795.46    519.42 o 
   0   5   7      999.56     1092.30     40.32 o 
   1   5   7    23426.43    23141.43    400.26 o 
   2   5   7     2021.45     1941.35     46.50 o 
   3   5   7     5697.63     5752.40     91.57 o 
   4   5   7     6487.05     6588.63    102.87 o 
   5   5   7     2122.12     2120.67     68.91 o 
   6   5   7     2225.62     2317.97     87.08 o 
   7   5   7     2279.26     2355.83    119.60 o 
   8   5   7      359.68      386.02    145.42 o 
   9   5   7     1610.30     1663.44    271.46 o 
  -9   6   7      104.52       38.12    179.10 o 
  -8   6   7     1363.35     1306.63    101.67 o 
  -7   6   7      681.29      611.17     91.86 o 
  -6   6   7     1000.11      963.42     64.92 o 
  -5   6   7     5533.47     5724.06    136.69 o 
  -4   6   7      835.91      851.06     65.25 o 
  -3   6   7     8313.48     8257.33    196.44 o 
  -2   6   7    13093.17    13084.62    258.15 o 
  -1   6   7     5502.38     5583.05    143.80 o 
   0   6   7    15695.12    14165.01    262.35 o 
   1   6   7     5578.32     5682.21    100.62 o 
   2   6   7    13323.02    13413.51    202.76 o 
   3   6   7     8355.34     8273.11    152.98 o 
   4   6   7      930.15      942.14     43.96 o 
   5   6   7     5395.15     5488.61    233.98 o 
   6   6   7      954.01      851.99    124.61 o 
   7   6   7      597.33      549.67    105.62 o 
   8   6   7     1384.95     1503.01    181.65 o 
   9   6   7       91.37      139.29    159.71 o 
  -9   7   7      952.73      913.34    166.58 o 
  -8   7   7      137.42      302.27    121.23 o 
  -7   7   7     1071.30     1169.38    131.14 o 
  -6   7   7      265.55      247.36     52.00 o 
  -5   7   7        1.13      -24.61     40.52 o 
  -4   7   7     2107.85     2168.44     84.87 o 
  -3   7   7     4030.73     4088.27    103.03 o 
  -2   7   7      250.34      248.64     24.24 o 
  -1   7   7    19209.09    19192.52    286.95 o 
   0   7   7      168.95      159.21     30.50 o 
   1   7   7    19159.57    19231.19    376.95 o 
   2   7   7      247.07      244.05     41.24 o 
   3   7   7     4007.16     4090.98     85.51 o 
   4   7   7     2096.44     2037.79     58.45 o 
   5   7   7        1.05       21.23     42.64 o 
   6   7   7      240.79      289.00     52.95 o 
   7   7   7     1061.84     1242.99    211.25 o 
   8   7   7      150.07      172.83    109.22 o 
  -9   8   7      494.93      476.58    243.90 o 
  -8   8   7     1546.80     1511.13    173.87 o 
  -7   8   7       28.71      122.46    133.69 o 
  -6   8   7     1077.19     1044.32     86.75 o 
  -5   8   7     1086.97      964.63     72.74 o 
  -4   8   7     2193.82     2253.27    111.68 o 
  -3   8   7     1424.73     1338.42     71.34 o 
  -2   8   7     5825.54     5666.57    220.43 o 
  -1   8   7      508.44      550.20     39.23 o 
   0   8   7    11759.90    11874.59    229.93 o 
   1   8   7      489.96      469.22     39.50 o 
   2   8   7     5907.87     5709.00    119.83 o 
   3   8   7     1422.21     1411.31     62.47 o 
   4   8   7     2146.09     2208.34     76.30 o 
   5   8   7     1099.51      871.47     86.42 o 
   6   8   7     1137.83     1240.83    177.57 o 
   7   8   7       22.84      121.44    143.89 o 
   8   8   7     1577.05     1461.83    178.59 o 
   9   8   7      493.02      609.25    261.25 o 
  -8   9   7      415.86      440.86    200.02 o 
  -7   9   7     1436.11     1672.62    224.51 o 
  -6   9   7      153.44      200.23     61.00 o 
  -5   9   7      607.53      545.91     83.69 o 
  -4   9   7      427.49      357.79     60.53 o 
  -3   9   7     1648.92     1631.65    168.38 o 
  -2   9   7       22.46       46.35     36.21 o 
  -1   9   7     2087.01     1918.57    116.34 o 
   0   9   7      330.18      310.38     43.26 o 
   1   9   7     2026.99     2108.32     65.86 o 
   2   9   7       20.22       11.17     47.14 o 
   3   9   7     1469.88     1416.38     64.01 o 
   4   9   7      408.04      385.09     46.21 o 
   5   9   7      601.13      610.49     67.27 o 
   6   9   7      135.31      134.71    140.83 o 
   7   9   7     1487.47     1449.67    176.19 o 
  -6  10   7      135.60      208.19    113.28 o 
  -5  10   7      729.06      753.62    101.83 o 
  -4  10   7      236.24      138.79     89.81 o 
  -3  10   7      772.55      844.99     97.97 o 
  -2  10   7     1983.00     2273.71    155.12 o 
  -1  10   7     2732.50     2577.82    210.23 o 
   0  10   7     1131.67     1268.82     67.38 o 
   1  10   7     2646.05     2541.79     92.51 o 
   2  10   7     1852.00     2002.65     79.95 o 
   3  10   7      748.48      805.27     56.02 o 
   4  10   7      235.99      170.20     45.07 o 
   5  10   7      741.28      765.70     99.53 o 
   6  10   7      139.30     -128.58    128.58 o 
   7  10   7     1089.52      905.20    223.49 o 
   8  10   7      411.88      352.08    219.41 o 
  -6  11   7      650.81      510.26    155.12 o 
  -5  11   7     1286.09     1220.92    123.34 o 
  -4  11   7     1592.50     1651.19    139.81 o 
  -3  11   7     3973.40     3755.49    255.13 o 
  -2  11   7      948.42      916.42    141.85 o 
  -1  11   7    10265.39    11049.12    496.99 o 
   0  11   7       60.89       36.26     54.78 o 
   1  11   7    10282.23    11124.67    259.52 o 
   2  11   7      982.32      936.35     73.32 o 
   3  11   7     4071.03     4247.65    188.04 o 
   4  11   7     1506.77     1282.79    187.77 o 
   5  11   7     1302.33     1492.54    107.31 o 
   6  11   7      672.00      470.46    185.73 o 
   7  11   7      886.70      659.74    147.16 o 
  -6  12   7      455.65      353.10    168.38 o 
  -5  12   7     1219.84     1031.74    193.90 o 
  -4  12   7      837.29     1025.62    161.24 o 
  -3  12   7     1519.29     1544.04    182.67 o 
  -2  12   7     1596.39     1686.91    180.63 o 
  -1  12   7     1616.37     1731.83    194.92 o 
   0  12   7     1246.59     1460.48    109.75 o 
   1  12   7     1630.17     1673.32    182.16 o 
   2  12   7     1665.34     1830.37     94.09 o 
   3  12   7     1540.20     1592.25    132.59 o 
   4  12   7      854.73      827.58    160.73 o 
   5  12   7     1126.82     1275.87    200.53 o 
   7  12   7      180.64      105.11    196.96 o 
  -5  13   7      224.40      -15.31    140.83 o 
  -4  13   7     1964.62     2159.41    241.86 o 
  -3  13   7       33.58       33.68    113.28 o 
  -2  13   7     2920.43     3321.39    191.95 o 
  -1  13   7      593.77      590.98     87.25 o 
   0  13   7     5778.72     6071.88    240.56 o 
   1  13   7      614.45      478.89    114.30 o 
   2  13   7     3015.17     3126.57    183.67 o 
   3  13   7       46.75        6.66     72.37 o 
   4  13   7     2023.33     1763.45    226.55 o 
  -5  14   7     2324.68     2705.39    324.52 o 
  -4  14   7      531.79      572.93    210.74 o 
  -3  14   7     2338.73     2819.63    494.44 o 
  -2  14   7      284.47      142.11    154.10 o 
  -1  14   7     1511.01     1559.26    140.58 o 
   0  14   7       16.52       22.54     78.06 o 
   1  14   7     1578.65     1646.59    137.30 o 
   2  14   7      292.85      216.88    131.65 o 
   3  14   7     2164.54     2381.88    282.68 o 
   4  14   7      533.21      311.26    132.67 o 
   5  14   7     2266.97     2261.46    262.27 o 
  -4  15   7      221.72      441.22    130.07 o 
  -3  15   7       44.00      -12.31    106.64 o 
  -2  15   7      217.82       21.77    103.58 o 
  -1  15   7      244.99      570.44    129.60 o 
   0  15   7       63.56       88.34    138.28 o 
   1  15   7      238.15      143.20     94.40 o 
   2  15   7      280.50      179.25    108.17 o 
   3  15   7       57.26      238.80    166.34 o 
   4  15   7      263.51      366.36    159.20 o 
  -3  16   7     1019.24     1207.28    413.31 o 
  -2  16   7        6.76       60.08    127.51 o 
  -1  16   7      392.34      243.93    108.13 o 
   0  16   7       20.27       20.17    120.43 o 
   1  16   7      354.10      226.55    167.36 o 
   2  16   7        3.54     -105.11    160.22 o 
   0   0   8    11144.91    10745.00    340.85 o 
   1   0   8        2.73        4.03      6.73 o 
   2   0   8     5921.30     5850.52     70.81 o 
   3   0   8     1342.24     1317.81     25.67 o 
   4   0   8      150.70      136.94     18.64 o 
   5   0   8        6.55        4.50     28.35 o 
   6   0   8     3439.50     3548.82     74.81 o 
   7   0   8      419.07      428.68     46.29 o 
   8   0   8     2096.81     2096.97     91.39 o 
   9   0   8     1063.49     1021.25    125.08 o 
  10   0   8      585.91      563.32    247.99 o 
 -10   1   8      239.91      447.46    159.17 o 
  -9   1   8      519.40      600.06    109.01 o 
  -8   1   8      675.37      684.82     73.01 o 
  -7   1   8     2075.18     2090.44     74.83 o 
  -6   1   8      418.89      425.64     39.73 o 
  -5   1   8     3943.72     3886.00     60.74 o 
  -4   1   8       16.40        4.50     21.05 o 
  -3   1   8     4332.31     4225.93     92.69 o 
  -2   1   8     3821.66     3659.91     56.95 o 
  -1   1   8     5137.11     4976.13     83.57 o 
   0   1   8    10735.87    10527.02    144.82 o 
   1   1   8     4772.52     4661.13     58.43 o 
   2   1   8     3842.33     3639.52     50.48 o 
   3   1   8     4085.41     4026.99     58.79 o 
   4   1   8       23.04        6.08     15.50 o 
   5   1   8     3997.29     4032.30     61.48 o 
   6   1   8      446.90      459.07     37.35 o 
   7   1   8     2137.87     2172.39     79.94 o 
   8   1   8      746.00      744.13     74.66 o 
   9   1   8      547.67      433.45    136.12 o 
 -10   2   8     1139.40     1108.28    306.15 o 
  -9   2   8      227.98      111.03     88.63 o 
  -8   2   8     1085.83     1133.97     89.04 o 
  -7   2   8      425.31      467.17     49.44 o 
  -6   2   8     1440.69     1584.58     65.12 o 
  -5   2   8     2390.06     2350.83     70.67 o 
  -4   2   8     1463.54     1434.54     48.87 o 
  -3   2   8     9388.67     9380.98    125.32 o 
  -2   2   8    11532.09    11495.12    174.48 o 
  -1   2   8    30251.85    29910.12    515.35 o 
   0   2   8    21577.38    20935.13    493.13 o 
   1   2   8    30708.14    30390.52    478.62 o 
   2   2   8    11814.28    11594.70    176.78 o 
   3   2   8     9513.86     9340.14    118.56 o 
   4   2   8     1531.48     1457.22     36.93 o 
   5   2   8     2418.88     2497.90     50.20 o 
   6   2   8     1489.91     1557.00     54.91 o 
   7   2   8      425.86      444.77     58.15 o 
   8   2   8     1203.65     1183.31     95.76 o 
   9   2   8      210.96      218.01    180.12 o 
  10   2   8     1133.75     1303.20    267.37 o 
 -10   3   8      779.86      822.27    241.86 o 
  -9   3   8     1453.58     1374.75    117.30 o 
  -8   3   8      257.31      132.43     57.25 o 
  -7   3   8      944.44      918.15     58.15 o 
  -6   3   8     1424.62     1360.60     98.92 o 
  -5   3   8     2112.98     2174.64     64.81 o 
  -4   3   8     4321.45     4145.29     86.18 o 
  -3   3   8    10367.03    10373.34    149.48 o 
  -2   3   8     9742.41     9522.11    188.30 o 
  -1   3   8    36162.49    35286.98    491.29 o 
   0   3   8    11978.01    11834.72    155.63 o 
   1   3   8    36173.50    35970.23    740.93 o 
   2   3   8    10058.65     9900.36    111.76 o 
   3   3   8     9935.25     9942.08    105.94 o 
   4   3   8     4475.13     4356.52     62.53 o 
   5   3   8     2169.64     2115.61     58.87 o 
   6   3   8     1367.73     1412.59     97.07 o 
   7   3   8      898.24      836.04     68.20 o 
   8   3   8      303.94      185.51     80.35 o 
   9   3   8     1380.10     1476.69    253.09 o 
  10   3   8      781.31      537.81    234.72 o 
 -10   4   8       99.30      164.55    156.94 o 
  -9   4   8      900.93      776.21    120.46 o 
  -8   4   8      429.71      384.97     62.61 o 
  -7   4   8      444.80      357.90     64.66 o 
  -6   4   8      262.97      135.48     49.47 o 
  -5   4   8     4114.51     4074.92    120.20 o 
  -4   4   8     1752.21     1757.99     65.99 o 
  -3   4   8    15252.02    15429.84    280.82 o 
  -2   4   8     9538.01     9706.06    187.15 o 
  -1   4   8     2807.43     2555.73     44.70 o 
   0   4   8     3041.27     2883.41     51.11 o 
   1   4   8     2878.14     2741.20     80.12 o 
   2   4   8     9304.65     9561.89    182.75 o 
   3   4   8    15116.32    15201.73    230.81 o 
   4   4   8     1610.90     1676.95     40.04 o 
   5   4   8     3988.73     4190.42     94.59 o 
   6   4   8      317.01      342.69     41.98 o 
   7   4   8      468.34      389.51     69.61 o 
   8   4   8      370.02      187.63     75.49 o 
  10   4   8       93.54      154.10    206.14 o 
  -9   5   8       77.89      -44.40    158.69 o 
  -8   5   8      605.84      596.31     78.28 o 
  -7   5   8       70.72      118.82     52.95 o 
  -6   5   8     1027.47      993.14     89.04 o 
  -5   5   8     1321.11     1238.41     54.14 o 
  -4   5   8     3805.26     3789.41     94.27 o 
  -3   5   8     1746.59     1884.56     68.40 o 
  -2   5   8     4601.10     4588.02    123.50 o 
  -1   5   8      971.20      970.46     31.88 o 
   0   5   8     2801.39     2772.21     78.01 o 
   1   5   8      968.73     1001.47     46.04 o 
   2   5   8     4715.89     4714.19     80.66 o 
   3   5   8     1883.25     1910.55     48.10 o 
   4   5   8     3684.43     3649.55     70.27 o 
   5   5   8     1346.24     1284.44    102.86 o 
   6   5   8      986.88      962.78     61.27 o 
   7   5   8       78.07       77.43     65.17 o 
   8   5   8      579.76      778.65    153.08 o 
  -9   6   8       22.49      -18.37    184.71 o 
  -8   6   8      434.71      338.32     72.10 o 
  -7   6   8      783.13      749.61     79.39 o 
  -6   6   8     1154.37     1087.55     72.98 o 
  -5   6   8     1057.17     1031.03     59.95 o 
  -4   6   8     3441.93     3569.78     92.67 o 
  -3   6   8      971.41      983.96     53.37 o 
  -2   6   8     4190.43     4105.94    100.52 o 
  -1   6   8     1377.32     1476.05     48.16 o 
   0   6   8        2.07       -3.14     27.92 o 
   1   6   8     1430.45     1565.95     50.30 o 
   2   6   8     4239.17     4258.75     89.20 o 
   3   6   8      985.41      943.02     33.48 o 
   4   6   8     3499.01     3620.83     72.95 o 
   5   6   8     1124.63     1208.87     64.88 o 
   6   6   8     1043.82      960.66     66.15 o 
   7   6   8      872.68      897.38    107.21 o 
   8   6   8      450.09      346.69     92.58 o 
  -9   7   8      257.75       41.35    134.80 o 
  -8   7   8      512.88      532.69    133.25 o 
  -7   7   8     2441.84     2444.99    163.69 o 
  -6   7   8      207.67      184.33     52.42 o 
  -5   7   8     4519.66     4737.68    122.50 o 
  -4   7   8      818.95      688.39     53.29 o 
  -3   7   8     5353.02     5063.28    119.75 o 
  -2   7   8       76.81       61.90     41.22 o 
  -1   7   8     1173.27     1174.26     95.58 o 
   0   7   8       81.54      135.17     29.43 o 
   1   7   8     1178.72     1081.97     53.11 o 
   2   7   8       85.08       35.69     19.82 o 
   3   7   8     5265.03     5224.30     98.56 o 
   4   7   8      905.02      794.53     57.32 o 
   5   7   8     4529.68     4764.31    134.09 o 
   6   7   8      216.57      395.15     87.89 o 
   7   7   8     2416.58     2613.54    231.66 o 
   8   7   8      489.13      589.86    203.08 o 
  -9   8   8      352.67      529.58    195.94 o 
  -8   8   8      330.11      270.82    190.33 o 
  -7   8   8     2031.72     2048.84    179.33 o 
  -6   8   8      807.57      793.06     81.39 o 
  -5   8   8     4904.52     5416.84    163.58 o 
  -4   8   8     2656.90     2795.27    120.74 o 
  -3   8   8     1817.39     1968.16     98.07 o 
  -2   8   8     3543.28     3581.76    252.07 o 
  -1   8   8      378.39      316.55     35.41 o 
   0   8   8      129.53      167.43     37.59 o 
   1   8   8      342.26      284.94     49.36 o 
   2   8   8     3463.93     3734.03    102.23 o 
   3   8   8     1715.96     1733.66     61.63 o 
   4   8   8     2555.14     2741.37     79.85 o 
   5   8   8     4864.40     5165.53    150.36 o 
   6   8   8      814.47      887.08    125.38 o 
   7   8   8     2041.26     2273.71    261.25 o 
  -8   9   8     1280.46     1161.35    266.35 o 
  -6   9   8     7168.55     7568.40    252.77 o 
  -5   9   8     1048.87     1070.08     77.61 o 
  -4   9   8     5302.50     5656.10    227.88 o 
  -3   9   8      867.31      819.93     68.27 o 
  -2   9   8     5899.88     5794.31    174.34 o 
  -1   9   8      446.85      513.32     81.64 o 
   0   9   8      446.74      469.78     44.18 o 
   1   9   8      478.24      411.24     41.79 o 
   2   9   8     5819.03     5877.50    136.69 o 
   3   9   8      845.28      871.65     55.82 o 
   4   9   8     5248.69     5658.25    136.63 o 
   5   9   8      958.37      981.80     78.40 o 
   6   9   8     7100.41     7524.13    267.99 o 
   7   9   8      154.82      111.24    183.69 o 
  -5  10   8     3107.38     3154.98    186.51 o 
  -4  10   8      471.47      642.92    126.54 o 
  -3  10   8     2455.42     2194.11    163.28 o 
  -2  10   8     1375.61     1306.26    123.48 o 
  -1  10   8      950.42      984.80    114.30 o 
   0  10   8       42.39        4.33     36.48 o 
   1  10   8     1011.57     1060.29     55.16 o 
   2  10   8     1236.45     1137.07     62.34 o 
   3  10   8     2404.48     2428.55     86.46 o 
   4  10   8      495.21      449.41     63.10 o 
   5  10   8     3065.74     3194.26    134.04 o 
   6  10   8      730.67      600.06    165.32 o 
   7  10   8      404.87      477.60    187.77 o 
  -6  11   8     1639.65     1750.18    212.27 o 
  -5  11   8      392.23      402.72    105.11 o 
  -4  11   8     3178.20     2841.11    215.33 o 
  -3  11   8      963.30      940.91     91.85 o 
  -2  11   8     1111.02     1106.24    132.67 o 
  -1  11   8     1882.06     1863.46    150.02 o 
   0  11   8      330.83      287.72     60.23 o 
   1  11   8     1864.77     1788.58     90.74 o 
   2  11   8     1047.40      990.57     75.37 o 
   3  11   8     1097.05     1100.88     76.14 o 
   4  11   8     3228.13     3500.41    345.44 o 
   5  11   8      467.81      365.34    152.06 o 
   6  11   8     1738.98     1667.93    178.59 o 
   7  11   8      556.34      629.34    144.27 o 
  -5  12   8      752.57      644.97    166.34 o 
  -4  12   8     1171.75     1010.31    125.52 o 
  -3  12   8     2411.85     2598.23    205.12 o 
  -2  12   8      495.20      395.96    104.09 o 
  -1  12   8     1317.47     1557.44    106.58 o 
   0  12   8      480.51      338.69     94.91 o 
   1  12   8     1291.16     1366.13    113.99 o 
   2  12   8      559.32      501.21    129.68 o 
   3  12   8     2466.37     2745.51    132.54 o 
   4  12   8     1216.37     1130.73    178.59 o 
   5  12   8      778.78      528.55    133.54 o 
   6  12   8     1489.07     1619.56    262.27 o 
   7  12   8      331.17      314.56    146.87 o 
  -4  13   8       72.71      -14.29     87.76 o 
  -3  13   8       66.55      -88.78    106.13 o 
  -2  13   8      790.14      771.45    103.55 o 
  -1  13   8     2168.07     2306.39    166.34 o 
   0  13   8      984.10      931.38     98.34 o 
   1  13   8     2101.35     2188.74    142.54 o 
   2  13   8      803.49      872.59    103.46 o 
   3  13   8       97.25      113.85     88.69 o 
   4  13   8       83.56      182.98    114.59 o 
   5  13   8      944.61      957.24    230.64 o 
  -4  14   8      297.07      449.14    131.21 o 
  -3  14   8      332.51      522.81    118.70 o 
  -2  14   8     2603.44     2703.10    172.98 o 
  -1  14   8      705.92      775.98    202.57 o 
   0  14   8     1524.20     1635.56    143.09 o 
   1  14   8      685.16      556.18    142.87 o 
   2  14   8     2582.45     2821.72    262.27 o 
   4  14   8      275.81      223.39    104.99 o 
   5  14   8       27.15       39.80    167.36 o 
  -4  15   8       85.73      -92.87    185.73 o 
  -3  15   8     1610.91     1923.67    237.78 o 
  -2  15   8      187.24      300.03    165.32 o 
  -1  15   8     3813.12     4585.99    282.38 o 
   0  15   8      362.85      518.42    135.73 o 
   1  15   8     3672.25     3959.34    248.37 o 
   2  15   8      169.83       40.82    133.69 o 
   3  15   8     1559.77     1411.37    199.00 o 
  -3  16   8      284.72        7.17    142.11 o 
  -2  16   8     2253.00     2475.77    285.74 o 
  -1  16   8      538.01      441.64    131.99 o 
   0  16   8     2733.88     3082.98    332.69 o 
   1  16   8      534.25      674.56    208.19 o 
   2  16   8     2224.66     2200.23    286.76 o 
   1   0   9     2067.20     2025.16     33.44 o 
   2   0   9       75.83       62.30     15.36 o 
   3   0   9      821.32      817.97     18.68 o 
   4   0   9    13493.56    13763.82    151.85 o 
   5   0   9       50.90       67.10     20.51 o 
   6   0   9     6799.74     7024.01    118.70 o 
   7   0   9       10.09       13.31     43.13 o 
   8   0   9     1517.88     1463.39     89.97 o 
   9   0   9        0.80     -108.04    252.07 o 
  10   0   9       16.07       20.41    174.51 o 
 -10   1   9       54.43      116.80    155.15 o 
  -9   1   9      219.84      175.25     87.79 o 
  -8   1   9       41.12       50.51     63.32 o 
  -7   1   9     4189.54     4385.22    117.05 o 
  -6   1   9       90.16       67.52     32.53 o 
  -5   1   9    10975.99    11325.50    157.02 o 
  -4   1   9     3823.51     3965.14    125.79 o 
  -3   1   9    18529.64    18282.08    379.88 o 
  -2   1   9     1978.18     2128.95     34.93 o 
  -1   1   9     4658.78     4703.26     75.37 o 
   0   1   9     2793.33     2738.46     40.20 o 
   1   1   9     4738.12     4672.33     78.91 o 
   2   1   9     2024.46     2141.87     28.61 o 
   3   1   9    18718.85    18416.08    262.82 o 
   4   1   9     3817.25     3949.22     68.24 o 
   5   1   9    10978.08    11375.04    135.08 o 
   6   1   9       85.98      134.21     30.45 o 
   7   1   9     4126.47     4227.35    102.08 o 
   8   1   9       52.04      127.69     64.48 o 
   9   1   9      211.83      145.75    100.05 o 
 -10   2   9       32.06     -179.61    267.37 o 
  -9   2   9      263.14      145.17     93.14 o 
  -8   2   9      893.39      937.25     68.13 o 
  -7   2   9      232.15      185.33     44.12 o 
  -6   2   9     5882.46     5963.62    115.31 o 
  -5   2   9      838.62      865.05     56.06 o 
  -4   2   9    18705.30    18926.39    332.28 o 
  -3   2   9     2002.41     2122.31     50.58 o 
  -2   2   9     9679.37     9742.64    162.33 o 
  -1   2   9     4950.28     5131.45     77.59 o 
   0   2   9      320.45      327.34     11.78 o 
   1   2   9     4958.27     5147.18     94.58 o 
   2   2   9     9298.10     9304.71    133.58 o 
   3   2   9     1996.35     2002.72     41.01 o 
   4   2   9    18659.09    19370.51    226.63 o 
   5   2   9      845.07      774.87     32.93 o 
   6   2   9     5933.66     6093.93    112.65 o 
   7   2   9      248.86      137.57     45.58 o 
   8   2   9      897.59      818.34     94.63 o 
   9   2   9      265.51      229.62    195.94 o 
  10   2   9       35.84      -67.35    224.51 o 
 -10   3   9      186.56      -36.74    246.96 o 
  -9   3   9      166.38      158.48     80.64 o 
  -8   3   9     2972.25     3007.50    110.16 o 
  -7   3   9     1533.03     1591.78     67.59 o 
  -6   3   9     2392.68     2458.72    120.34 o 
  -5   3   9      611.29      627.20     40.50 o 
  -4   3   9     2922.89     2913.91     70.08 o 
  -3   3   9     2362.40     2539.09     66.89 o 
  -2   3   9    21863.20    22488.21    372.56 o 
  -1   3   9     2067.19     2145.58     39.57 o 
   0   3   9    28600.18    28573.39    366.80 o 
   1   3   9     2099.77     2151.58     37.20 o 
   2   3   9    21272.57    22371.55    319.74 o 
   3   3   9     2740.89     2839.15     46.88 o 
   4   3   9     2775.62     2822.62     68.58 o 
   5   3   9      626.89      594.57     43.19 o 
   6   3   9     2340.37     2501.33     85.57 o 
   7   3   9     1515.71     1352.48     80.75 o 
   8   3   9     2931.87     3212.39    192.67 o 
   9   3   9      153.88      169.63    122.84 o 
 -10   4   9      235.11      118.22    434.23 o 
  -9   4   9      709.50      753.74    105.28 o 
  -8   4   9      344.67      379.16     59.83 o 
  -7   4   9     1196.68     1131.13    103.99 o 
  -6   4   9     2777.29     2794.48    161.47 o 
  -5   4   9      399.67      386.67     38.73 o 
  -4   4   9     2669.14     2550.45     83.96 o 
  -3   4   9    17545.94    17893.38    356.32 o 
  -2   4   9     1931.25     2048.80     52.92 o 
  -1   4   9    38580.98    37256.18    726.13 o 
   0   4   9     1347.38     1240.93     46.53 o 
   1   4   9    38457.05    37831.51   1091.95 o 
   2   4   9     1804.95     1870.46     41.61 o 
   3   4   9    17749.89    17702.63    264.95 o 
   4   4   9     2645.85     2579.72     49.98 o 
   5   4   9      394.02      393.49     65.08 o 
   6   4   9     2732.20     2686.28     82.18 o 
   7   4   9     1161.76     1092.44     71.90 o 
   8   4   9      284.12      185.68    112.61 o 
  10   4   9      235.51      533.73    286.76 o 
  -9   5   9      834.53      668.69    144.91 o 
  -8   5   9     1045.90     1066.49    105.03 o 
  -7   5   9      212.86      153.81     60.20 o 
  -6   5   9     2165.33     2078.50    100.01 o 
  -5   5   9      404.39      360.71     41.99 o 
  -4   5   9     1845.91     1851.43     59.90 o 
  -3   5   9      834.50      837.05     40.96 o 
  -2   5   9    10994.17    10770.41    215.42 o 
  -1   5   9       36.75       72.50     16.74 o 
   0   5   9    27879.75    27807.34    548.34 o 
   1   5   9       46.11       82.70     36.74 o 
   2   5   9    10859.75    10584.61    218.15 o 
   3   5   9      952.66     1026.14     31.43 o 
   4   5   9     1786.00     1717.87     47.15 o 
   5   5   9      515.62      501.87     49.01 o 
   6   5   9     2168.00     2100.70     75.62 o 
   7   5   9      248.65      237.41     82.59 o 
  -9   6   9      733.67      842.17    161.58 o 
  -8   6   9       72.03       34.01     65.10 o 
  -7   6   9      241.12      183.80     63.88 o 
  -6   6   9      117.83       70.04     49.23 o 
  -5   6   9     2477.38     2378.28     79.83 o 
  -4   6   9      299.64      282.68     41.24 o 
  -3   6   9     5226.65     5226.85    133.21 o 
  -2   6   9      292.69      242.37     26.34 o 
  -1   6   9     4981.06     4615.55     89.73 o 
   0   6   9     1941.13     2054.38     63.62 o 
   1   6   9     5043.98     4599.23     99.94 o 
   2   6   9      265.92      272.87     26.90 o 
   3   6   9     5201.77     5155.20     85.98 o 
   4   6   9      306.54      270.95     48.02 o 
   5   6   9     2473.57     2550.90     87.46 o 
   6   6   9       91.65      113.84     62.16 o 
   7   6   9      191.40       38.88     98.84 o 
   8   6   9       52.37      152.11    103.90 o 
  -9   7   9      229.03      506.18    223.49 o 
  -8   7   9     1553.24     1427.02    131.92 o 
  -7   7   9     1318.44     1357.47    126.69 o 
  -6   7   9       41.34      -34.85     54.20 o 
  -5   7   9     1928.25     1840.34     74.99 o 
  -4   7   9      898.19      849.19     55.39 o 
  -3   7   9     2637.42     2567.93     82.28 o 
  -2   7   9     3459.60     3293.54     68.35 o 
  -1   7   9      718.07      673.62     34.37 o 
   0   7   9    10997.62    10600.93    259.53 o 
   1   7   9      719.29      678.40     60.43 o 
   2   7   9     3562.06     3451.86     75.25 o 
   3   7   9     2595.32     2561.87     65.52 o 
   4   7   9      954.01      900.01     53.50 o 
   5   7   9     1853.41     1998.77     98.96 o 
   6   7   9       32.22       24.01     53.32 o 
   7   7   9     1331.77     1374.08    138.46 o 
   8   7   9     1576.42     1713.42    167.36 o 
   9   7   9      231.35      338.81    227.57 o 
  -9   8   9     1015.77     1230.10    215.33 o 
  -8   8   9      130.45      126.18    118.92 o 
  -7   8   9      569.82      543.15    105.33 o 
  -6   8   9       26.04       28.58     64.95 o 
  -5   8   9      191.41      214.92     52.76 o 
  -4   8   9     1811.55     1663.48     97.41 o 
  -3   8   9      393.64      417.29    115.83 o 
  -2   8   9     4436.30     4449.11    149.00 o 
  -1   8   9     1804.85     1642.67     52.06 o 
   0   8   9     2599.45     2405.26    117.16 o 
   1   8   9     1690.27     1711.51     68.41 o 
   2   8   9     4498.35     4403.96     86.73 o 
   3   8   9      353.07      386.30     38.11 o 
   4   8   9     1831.00     1847.56     70.54 o 
   5   8   9      186.24       90.87     51.05 o 
   6   8   9       30.78       13.25     79.86 o 
   7   8   9      627.07      734.77    170.43 o 
   9   8   9     1105.24     1004.19    268.40 o 
  -8   9   9     1765.40     2078.79    311.26 o 
  -7   9   9      542.37      390.86    162.26 o 
  -6   9   9      213.95      289.74     74.29 o 
  -5   9   9      830.81      793.22     69.98 o 
  -4   9   9     1895.25     1902.09    160.22 o 
  -3   9   9      637.16      652.62     67.33 o 
  -2   9   9     2797.33     2662.52    160.22 o 
  -1   9   9      851.23      712.32     92.87 o 
   0   9   9     4290.03     4202.89    128.78 o 
   1   9   9      821.62      782.62     46.64 o 
   2   9   9     2730.73     2818.49    124.61 o 
   3   9   9      638.39      635.79     49.45 o 
   4   9   9     1908.38     1998.69     90.31 o 
   5   9   9      834.87      898.82     72.45 o 
   6   9   9      237.53      210.42    141.85 o 
   8   9   9     1867.94     1820.98    301.56 o 
  -6  10   9      471.52      433.72    165.32 o 
  -5  10   9      180.46      151.10     82.18 o 
  -4  10   9     2655.40     3099.30    219.41 o 
  -3  10   9     4024.10     4130.02    241.86 o 
  -2  10   9     1634.71     1499.14    119.40 o 
  -1  10   9    10616.92    10327.61    445.97 o 
   0  10   9     1288.43     1238.49     72.16 o 
   1  10   9    10976.20    11437.08    243.22 o 
   2  10   9     1588.40     1645.72     73.86 o 
   3  10   9     4238.85     4254.52    115.75 o 
   4  10   9     2649.16     2530.28    102.06 o 
   5  10   9      184.91       55.28     75.89 o 
   6  10   9      464.52      558.34    172.47 o 
   7  10   9     1091.39     1330.75    229.62 o 
   8  10   9       26.06      107.15    159.20 o 
  -5  11   9      538.65      622.28    187.77 o 
  -3  11   9      104.61      160.22     96.95 o 
  -2  11   9     2588.37     2545.16    190.84 o 
  -1  11   9       93.29       89.81     70.42 o 
   0  11   9      782.49      741.09     90.32 o 
   1  11   9       71.23       78.47     54.50 o 
   2  11   9     2652.58     2497.25     96.04 o 
   3  11   9      163.61      125.81     53.55 o 
   4  11   9      604.35      757.69    103.97 o 
   5  11   9      583.67      489.85    146.95 o 
   6  11   9      441.76      557.63    114.24 o 
   7  11   9      499.57      593.94    232.68 o 
  -5  12   9      325.19      434.74    140.83 o 
  -4  12   9     1115.79     1197.06    144.91 o 
  -3  12   9      299.24       88.78    106.13 o 
  -2  12   9     1200.02     1118.48    151.04 o 
  -1  12   9      474.84      433.72     97.97 o 
   0  12   9      896.69      789.80    110.22 o 
   1  12   9      622.79      528.26     83.07 o 
   2  12   9     1162.39     1207.79     93.65 o 
   3  12   9      372.64      337.01     72.46 o 
   4  12   9     1096.68     1061.34    188.80 o 
   5  12   9      303.84      267.37    157.16 o 
   6  12   9     1150.04     1130.63    306.66 o 
   7  12   9      262.54       74.71    137.66 o 
  -4  13   9      429.34      508.22    175.53 o 
  -3  13   9      402.49      432.70    136.75 o 
  -2  13   9     3114.19     3390.82    204.81 o 
  -1  13   9      678.23      460.25    132.67 o 
   0  13   9    11647.07    12132.34    484.18 o 
   1  13   9      757.72      592.97     96.62 o 
   2  13   9     3113.85     3352.66    183.94 o 
   3  13   9      462.50      346.59    101.27 o 
   4  13   9      441.62      361.07    125.01 o 
   5  13   9     1586.90     1414.43    258.19 o 
   6  13   9      124.32      192.88    204.10 o 
  -4  14   9     2027.40     2090.01    265.33 o 
  -3  14   9      620.06      389.75    113.61 o 
  -2  14   9     1407.49     1687.24    170.94 o 
  -1  14   9     1385.96     1699.91    147.91 o 
   0  14   9      637.09      720.61     99.08 o 
   1  14   9     1358.72     1459.34    200.02 o 
   2  14   9     1439.47     1833.87    192.88 o 
   4  14   9     1960.95     1968.80    169.02 o 
   5  14   9      249.25      223.49    184.71 o 
  -4  15   9      115.73      169.41    206.14 o 
  -3  15   9     2287.02     2084.91    260.23 o 
  -2  15   9      327.31      475.56    176.55 o 
  -1  15   9      661.55      594.05    147.46 o 
   0  15   9       57.18      149.00    127.56 o 
   1  15   9      664.47      722.43    166.85 o 
   2  15   9      303.32      242.88    138.79 o 
  -3  16   9       14.03      126.81    145.68 o 
  -2  16   9     1118.32     1389.94    246.96 o 
  -1  16   9      277.40      302.07    161.24 o 
   0  16   9      118.70       10.21    162.26 o 
   1  16   9      285.39      226.55    168.38 o 
   2  16   9     1107.47     1108.28    234.72 o 
   1   0  10     1818.17     1926.40     38.94 o 
   2   0  10      103.40       89.79     13.78 o 
   3   0  10     1137.27     1104.43     30.90 o 
   4   0  10     1056.44      979.55     52.20 o 
   5   0  10      448.30      461.72     33.65 o 
   6   0  10     1328.76     1334.26     52.39 o 
   7   0  10      481.88      435.54     44.55 o 
   8   0  10      333.50      368.35    107.29 o 
   9   0  10     1612.57     1084.81    202.06 o 
  10   0  10        5.48      218.11    155.76 o 
 -10   1  10      506.36      737.88    173.33 o 
  -9   1  10      300.72      345.58     94.58 o 
  -8   1  10      753.52      792.18    120.93 o 
  -7   1  10      754.96      753.71     58.07 o 
  -6   1  10      123.19      152.18     52.29 o 
  -5   1  10      477.37      464.09     46.96 o 
  -4   1  10     4263.45     4238.73     93.53 o 
  -3   1  10     1317.52     1385.07     44.72 o 
  -2   1  10     2711.71     2573.11     42.96 o 
  -1   1  10      733.81      734.42     21.65 o 
   0   1  10      338.47      284.25     12.66 o 
   1   1  10      927.06      922.41     22.35 o 
   2   1  10     2685.98     2568.72     47.55 o 
   3   1  10     1424.01     1450.19     34.59 o 
   4   1  10     4323.33     4191.87     72.42 o 
   5   1  10      514.71      503.10     27.96 o 
   6   1  10      134.75      122.34     31.66 o 
   7   1  10      731.32      683.51     56.26 o 
   8   1  10      745.64      861.93    159.33 o 
   9   1  10      250.47      455.04    103.15 o 
  10   1  10      522.02      393.92    257.17 o 
 -10   2  10     1853.40     2077.72    212.55 o 
  -9   2  10     1386.21     1359.63    118.94 o 
  -8   2  10     2009.57     2054.79     90.10 o 
  -7   2  10     1089.54     1097.31     63.98 o 
  -6   2  10      319.96      321.36     42.02 o 
  -5   2  10     1548.97     1502.47     66.47 o 
  -4   2  10     3998.36     4139.29     93.24 o 
  -3   2  10     4692.99     4682.52     82.14 o 
  -2   2  10     4996.38     5032.14     67.84 o 
  -1   2  10    10596.59    10506.86    143.79 o 
   0   2  10     7289.08     7271.06     93.06 o 
   1   2  10    10309.62    10212.97    154.88 o 
   2   2  10     5232.31     5204.10     84.04 o 
   3   2  10     4815.37     4680.32     73.17 o 
   4   2  10     3839.82     4024.85     62.71 o 
   5   2  10     1570.17     1535.06     44.37 o 
   6   2  10      283.62      312.02     40.01 o 
   7   2  10     1160.66     1130.87     60.07 o 
   8   2  10     1903.17     1981.91    168.44 o 
   9   2  10     1417.19     1034.80    213.29 o 
 -10   3  10      195.11      145.93    223.49 o 
  -9   3  10     1164.82     1162.78    107.16 o 
  -8   3  10     2045.69     2188.27    108.00 o 
  -7   3  10      553.82      512.57     53.59 o 
  -6   3  10     2361.35     2293.26     83.73 o 
  -5   3  10     1571.97     1634.35     69.88 o 
  -4   3  10     2441.76     2431.75     62.31 o 
  -3   3  10    14180.77    13989.01    248.29 o 
  -2   3  10     5236.80     5143.48    106.73 o 
  -1   3  10    47438.04    46616.71    929.40 o 
   0   3  10     3584.48     3560.49     54.30 o 
   1   3  10    47624.89    47358.67   1344.11 o 
   2   3  10     4947.64     4997.11     77.49 o 
   3   3  10    13872.02    13794.47    153.81 o 
   4   3  10     2507.92     2477.51     57.30 o 
   5   3  10     1492.79     1502.77     50.56 o 
   6   3  10     2380.67     2453.30     86.35 o 
   7   3  10      555.73      603.85     55.03 o 
   8   3  10     2024.30     2250.24    259.21 o 
   9   3  10     1206.26      802.12    194.92 o 
  -9   4  10      124.77      158.34    139.23 o 
  -8   4  10     1166.71     1103.99     95.53 o 
  -7   4  10      165.21      130.54     86.61 o 
  -6   4  10     2000.72     2044.98     80.51 o 
  -5   4  10     1253.91     1200.07     59.42 o 
  -4   4  10     5521.00     5632.62    120.93 o 
  -3   4  10     1845.12     1781.73     64.26 o 
  -2   4  10     9527.64     9356.84    193.34 o 
  -1   4  10    20121.84    20171.98    316.63 o 
   0   4  10    24192.54    24456.40    341.73 o 
   1   4  10    20506.23    21273.61    457.71 o 
   2   4  10     9279.89     9123.97    148.14 o 
   3   4  10     1911.34     1803.02     34.85 o 
   4   4  10     5676.02     5806.10     99.67 o 
   5   4  10     1223.81     1166.72     63.74 o 
   6   4  10     1865.24     1933.86     83.61 o 
   7   4  10      194.98      171.15     57.34 o 
   8   4  10     1181.24     1377.70    233.70 o 
  -9   5  10      273.49      328.14    138.09 o 
  -8   5  10      265.12      183.62     75.20 o 
  -7   5  10       94.76       34.37     57.10 o 
  -6   5  10      475.35      445.25     48.87 o 
  -5   5  10     1520.70     1536.27     78.66 o 
  -4   5  10     1997.64     1920.72     64.41 o 
  -3   5  10     2718.84     2639.42     88.17 o 
  -2   5  10    12925.30    12826.40    229.62 o 
  -1   5  10      306.81      310.92     30.15 o 
   0   5  10    17372.80    17471.02    298.36 o 
   1   5  10      367.51      360.12     29.66 o 
   2   5  10    13119.12    13729.43    226.34 o 
   3   5  10     2693.93     2595.43     51.88 o 
   4   5  10     2083.83     2165.35     49.37 o 
   5   5  10     1680.69     1514.23     65.35 o 
   6   5  10      359.71      300.21     48.25 o 
   7   5  10      131.31       60.52     79.69 o 
   8   5  10      228.11       88.51    105.63 o 
   9   5  10      305.11      266.35    190.84 o 
  -9   6  10      284.83      434.33    154.47 o 
  -8   6  10      277.33      243.73     75.43 o 
  -7   6  10      398.40      331.57     80.13 o 
  -6   6  10     1156.37     1059.59     75.99 o 
  -5   6  10     4949.49     5105.90    117.15 o 
  -4   6  10     2194.28     2026.89     81.75 o 
  -3   6  10     5006.17     5253.72    127.63 o 
  -2   6  10      976.17      920.10     51.41 o 
  -1   6  10     3262.21     3090.08     63.71 o 
   0   6  10       73.18       14.26     27.02 o 
   1   6  10     3269.79     3205.72     80.11 o 
   2   6  10     1130.68     1121.14     49.83 o 
   3   6  10     4794.44     5031.09     83.40 o 
   4   6  10     2316.03     2387.97     67.61 o 
   5   6  10     4603.56     4687.42    138.08 o 
   6   6  10     1166.51     1117.69     69.15 o 
   7   6  10      356.31      360.38     75.04 o 
   8   6  10      243.17      347.71    119.38 o 
   9   6  10      261.13     -180.63    180.63 o 
  -9   7  10      203.45      128.37    170.43 o 
  -8   7  10      356.30      402.14     95.91 o 
  -7   7  10     2450.62     2192.24    172.74 o 
  -6   7  10     1897.50     1904.85    158.18 o 
  -5   7  10     3641.72     3585.36    110.77 o 
  -4   7  10     6016.36     6452.75    159.07 o 
  -3   7  10     5548.79     5658.48    138.26 o 
  -2   7  10     1463.09     1438.08     55.76 o 
  -1   7  10     2634.82     2523.45     63.39 o 
   0   7  10       92.19       74.27     26.94 o 
   1   7  10     2705.11     2623.21     80.42 o 
   2   7  10     1333.88     1310.75     45.35 o 
   3   7  10     5315.53     5204.45    155.10 o 
   4   7  10     5901.10     5970.31    171.09 o 
   5   7  10     3578.97     3725.38    138.91 o 
   6   7  10     1903.00     1902.12    102.82 o 
   7   7  10     2548.46     2490.06    238.80 o 
   8   7  10      388.62       72.46    190.84 o 
   9   7  10      209.08      139.81    168.38 o 
  -9   8  10      317.69      355.55    261.25 o 
  -8   8  10      361.52      218.24    119.90 o 
  -7   8  10     2142.23     2429.01    177.45 o 
  -6   8  10     1225.12     1279.80     90.83 o 
  -5   8  10     2475.44     2590.57    112.27 o 
  -4   8  10     4422.95     4683.67    166.63 o 
  -3   8  10     3114.50     3198.39    109.57 o 
  -2   8  10     2523.16     2605.46     91.14 o 
  -1   8  10     1620.38     1465.93     78.31 o 
   0   8  10      521.19      610.71     47.92 o 
   1   8  10     1686.93     1647.27    123.19 o 
   2   8  10     2454.53     2446.09     91.45 o 
   3   8  10     3214.54     3191.06    139.17 o 
   4   8  10     4442.76     4721.57    172.98 o 
   5   8  10     2540.16     2580.62    284.38 o 
   6   8  10     1288.95     1081.53     90.41 o 
   7   8  10     2127.37     2634.97    265.33 o 
   8   8  10      390.24      142.87    214.31 o 
   9   8  10      328.28      394.06    169.53 o 
  -8   9  10      397.58      341.87    196.96 o 
  -7   9  10      974.70     1117.46    242.88 o 
  -6   9  10     3144.71     3377.57    202.65 o 
  -5   9  10     1404.99     1532.85     89.71 o 
  -4   9  10     6118.79     6677.79    224.25 o 
  -3   9  10      427.13      353.10     87.76 o 
  -2   9  10     3487.25     3171.76    189.82 o 
  -1   9  10      277.31      228.81     55.62 o 
   0   9  10     1515.58     1623.03     69.19 o 
   1   9  10      245.90      284.35     72.56 o 
   2   9  10     3441.53     3399.36     91.80 o 
   3   9  10      476.17      489.16     45.98 o 
   4   9  10     6035.05     6587.59    188.62 o 
   5   9  10     1430.73     1574.34    120.39 o 
   6   9  10     3160.85     3436.43    162.28 o 
   7   9  10      998.76      542.91    176.55 o 
   8   9  10      404.93      413.31    190.84 o 
  -6  10  10     1819.17     1987.97    176.04 o 
  -5  10  10     1957.52     2049.59    142.61 o 
  -4  10  10     2723.64     2714.57    210.23 o 
  -3  10  10     2806.40     2593.13    190.84 o 
  -2  10  10      728.79      757.22    115.32 o 
  -1  10  10     5281.58     5217.89    290.85 o 
   0  10  10      875.03      963.90     67.83 o 
   1  10  10     5325.34     5349.46    133.93 o 
   2  10  10      815.60      837.90     55.17 o 
   3  10  10     2790.89     3009.35    132.97 o 
   4  10  10     2642.48     2587.39    101.75 o 
   5  10  10     2100.35     2128.63    142.64 o 
   6  10  10     1842.17     1912.17    120.94 o 
   8  10  10      675.07     1410.35    293.91 o 
  -5  11  10     1135.06     1150.88    118.11 o 
  -4  11  10      480.53      472.50    121.44 o 
  -3  11  10     2209.76     2026.74    173.49 o 
  -2  11  10       44.86       41.84     90.83 o 
  -1  11  10     1260.51     1473.62    120.42 o 
   0  11  10      156.66      168.36     48.62 o 
   1  11  10     1160.75     1210.98     67.95 o 
   2  11  10       72.49       70.66     42.28 o 
   3  11  10     2223.30     1986.56    165.42 o 
   4  11  10      543.88      669.46    154.10 o 
   5  11  10     1124.47     1446.07    208.19 o 
   6  11  10      123.78       61.72    115.64 o 
   7  11  10      712.58      536.79    215.33 o 
  -6  12  10      232.85        3.06    143.89 o 
  -5  12  10      441.14      406.22    257.68 o 
  -4  12  10       88.85       19.39    116.34 o 
  -3  12  10      351.71      441.88    129.61 o 
  -2  12  10      200.42      121.44     95.93 o 
  -1  12  10       60.92        4.08     81.64 o 
   0  12  10     4596.71     4667.02    247.47 o 
   1  12  10       40.04       69.01     52.74 o 
   2  12  10      231.30      318.18     65.89 o 
   3  12  10      299.17      270.30     98.17 o 
   4  12  10      109.32     -102.05    173.49 o 
   5  12  10      422.01      115.32    175.53 o 
   6  12  10      180.37      128.04    124.03 o 
  -5  13  10       46.37      147.97    150.02 o 
  -3  13  10      591.90      697.01    147.97 o 
  -2  13  10      472.09      342.89    146.95 o 
  -1  13  10      515.10      332.69    114.30 o 
   0  13  10     3171.65     3253.80    181.42 o 
   1  13  10      446.49      417.39    121.44 o 
   2  13  10      435.04      338.42    101.34 o 
   3  13  10      584.90      431.68    188.80 o 
   4  13  10       99.44      219.19    109.35 o 
   5  13  10       45.48      -44.77    116.38 o 
   6  13  10     1093.37     1138.89    249.01 o 
  -5  14  10      639.74      504.13    200.02 o 
  -4  14  10       61.68       67.35    144.91 o 
  -3  14  10      871.91      910.83    156.65 o 
  -2  14  10      510.07      272.31    106.64 o 
  -1  14  10      404.87      416.52     93.41 o 
   0  14  10      301.91      168.09     87.60 o 
   1  14  10      338.83      100.01    125.52 o 
   2  14  10      482.30      453.11    145.93 o 
   3  14  10      856.27      635.78    240.84 o 
   4  14  10       67.31      -59.19    207.16 o 
   5  14  10      641.87      686.81    194.92 o 
  -4  15  10      475.25      398.00    191.86 o 
  -3  15  10      771.24      686.74    137.51 o 
  -2  15  10      819.61      882.52    184.20 o 
  -1  15  10     1689.54     1635.89    226.55 o 
   0  15  10      897.66     1082.77    171.45 o 
   1  15  10     1688.54     1796.36    169.57 o 
   2  15  10      813.15      855.93    134.22 o 
   4  15  10      442.27      403.10    162.26 o 
  -3  16  10      813.73      937.30    176.05 o 
  -2  16  10     1800.25     2128.62    368.41 o 
  -1  16  10     1480.60     1112.36    223.49 o 
   0  16  10     3667.88     4250.44    412.29 o 
   1  16  10     1419.67     1610.37    263.29 o 
   2  16  10     1835.19     1437.91    237.78 o 
   1   0  11     1654.64     1655.77     36.79 o 
   2   0  11      525.70      509.50     20.70 o 
   3   0  11    21818.44    21989.84    282.32 o 
   4   0  11      573.15      539.41     24.34 o 
   5   0  11    22435.23    23496.43    274.18 o 
   6   0  11      274.35      218.69     34.67 o 
   7   0  11     6939.52     7403.35    147.63 o 
   8   0  11      441.49      548.73     70.89 o 
   9   0  11      537.13      672.96    128.69 o 
  10   0  11       23.22      158.18    150.19 o 
 -10   1  11      257.59      445.35    162.66 o 
  -9   1  11      541.56      504.87    100.12 o 
  -8   1  11     1919.30     2046.50    105.63 o 
  -7   1  11       92.23       32.06     47.60 o 
  -6   1  11     5880.91     6015.86    171.86 o 
  -5   1  11      116.54      119.57     64.02 o 
  -4   1  11    10399.90    10413.11    215.27 o 
  -3   1  11     1755.44     1772.69     61.11 o 
  -2   1  11     8947.26     8725.21    124.27 o 
  -1   1  11     6956.86     7232.41    106.16 o 
   0   1  11    29427.68    30972.48    599.94 o 
   1   1  11     7011.45     7298.45     89.05 o 
   2   1  11     8433.72     8421.89     93.12 o 
   3   1  11     1738.58     1790.99     36.93 o 
   4   1  11    10363.64    10399.76    137.79 o 
   5   1  11      125.57       85.59     21.85 o 
   6   1  11     5720.41     5945.50    100.02 o 
   7   1  11       74.67      -38.38     51.94 o 
   8   1  11     1884.11     2017.86    103.58 o 
   9   1  11      519.70      427.39    121.66 o 
  10   1  11      244.88      225.53    216.35 o 
 -10   2  11      290.95      380.25    116.04 o 
  -9   2  11      178.94      193.86     92.42 o 
  -8   2  11      802.67      716.59     74.17 o 
  -7   2  11     1504.00     1630.34    101.39 o 
  -6   2  11      488.93      433.31     45.60 o 
  -5   2  11     2892.20     2837.81     94.26 o 
  -4   2  11      280.28      261.47     30.21 o 
  -3   2  11     2881.96     2921.30     55.42 o 
  -2   2  11      371.23      404.96     21.45 o 
  -1   2  11     9345.56     9746.81    129.64 o 
   0   2  11      906.94      883.48     23.78 o 
   1   2  11     9080.12     9453.99    168.87 o 
   2   2  11      425.50      459.36     47.69 o 
   3   2  11     2664.06     2660.12     59.43 o 
   4   2  11      304.38      313.25     23.44 o 
   5   2  11     3026.14     3137.18     60.88 o 
   6   2  11      467.89      489.77     45.55 o 
   7   2  11     1508.23     1472.94     62.42 o 
   8   2  11      827.56      850.55    181.65 o 
   9   2  11      168.36      408.21    171.45 o 
 -10   3  11        4.90     -154.40    154.40 o 
  -9   3  11      421.58      656.72    119.68 o 
  -8   3  11      440.79      334.34     69.35 o 
  -7   3  11      405.53      466.17     54.37 o 
  -6   3  11     1151.93     1165.60     79.87 o 
  -5   3  11      900.90      949.02     66.37 o 
  -4   3  11     1110.30     1014.80     44.05 o 
  -3   3  11      434.70      385.18     30.05 o 
  -2   3  11     7834.19     8248.31    128.36 o 
  -1   3  11     1731.50     1602.85     59.97 o 
   0   3  11      258.75      258.16     14.22 o 
   1   3  11     1742.47     1632.77     35.29 o 
   2   3  11     8209.46     8562.63    119.68 o 
   3   3  11      528.13      511.16     24.71 o 
   4   3  11     1314.72     1190.49     56.56 o 
   5   3  11      941.81      906.10     40.46 o 
   6   3  11     1274.21     1252.99     65.65 o 
   7   3  11      430.48      457.64     76.45 o 
   8   3  11      434.89      359.22    151.04 o 
   9   3  11      437.13      271.46    168.38 o 
  10   3  11        3.44      289.83    249.01 o 
  -9   4  11      982.58      909.26    127.02 o 
  -8   4  11      262.38      239.62     62.39 o 
  -7   4  11      416.18      496.80     76.30 o 
  -6   4  11      883.51      816.18     56.80 o 
  -5   4  11     2951.19     2934.58     87.50 o 
  -4   4  11      765.72      790.14     46.18 o 
  -3   4  11     4861.89     4864.15    118.44 o 
  -2   4  11     5229.67     5274.71     97.18 o 
  -1   4  11     1763.21     1794.87     37.69 o 
   0   4  11    12947.14    13567.31    137.40 o 
   1   4  11     1642.72     1715.74     42.42 o 
   2   4  11     5372.20     5359.99    113.24 o 
   3   4  11     4800.48     4924.95     99.56 o 
   4   4  11      711.48      661.50     20.28 o 
   5   4  11     3029.50     2969.82    105.87 o 
   6   4  11      883.38      857.46     64.21 o 
   7   4  11      364.85      251.24     93.83 o 
   8   4  11      325.28      313.30    160.22 o 
   9   4  11      944.95      656.67    167.39 o 
  -9   5  11      909.25     1026.38    151.24 o 
  -8   5  11      690.36      679.84    117.25 o 
  -7   5  11     1978.73     1792.16     84.39 o 
  -6   5  11      971.95     1027.33     65.60 o 
  -5   5  11      252.42      225.17     42.85 o 
  -4   5  11     3016.10     3058.63     83.63 o 
  -3   5  11    11342.57    11442.07    261.93 o 
  -2   5  11    12201.34    12247.12    249.99 o 
  -1   5  11    30072.07    29157.12    453.68 o 
   0   5  11     5973.83     6192.40    102.96 o 
   1   5  11    29519.70    29045.49    541.22 o 
   2   5  11    12313.89    12513.33    202.31 o 
   3   5  11    10946.30    11391.90    171.90 o 
   4   5  11     3210.34     3160.44     75.29 o 
   5   5  11      252.47      276.24    109.61 o 
   6   5  11      837.88      814.66     59.94 o 
   7   5  11     1964.49     1970.72     99.69 o 
   8   5  11      700.82      802.12    204.10 o 
   9   5  11      887.22      962.35    232.68 o 
  -9   6  11      114.86      246.19    140.29 o 
  -8   6  11      732.36      689.42     93.52 o 
  -7   6  11      472.19      476.84     77.20 o 
  -6   6  11     1200.97     1168.02     73.95 o 
  -5   6  11     8569.01     8838.18    180.38 o 
  -4   6  11      476.14      428.22     43.60 o 
  -3   6  11     7757.03     7691.21    180.22 o 
  -2   6  11    12049.59    11827.39    203.07 o 
  -1   6  11      558.99      510.99     26.99 o 
   0   6  11    33036.32    32300.76    582.17 o 
   1   6  11      599.22      531.64     35.83 o 
   2   6  11    11978.33    11972.07    292.37 o 
   3   6  11     7550.09     7524.09    108.38 o 
   4   6  11      504.14      476.23     37.24 o 
   5   6  11     8677.88     9037.34    195.01 o 
   6   6  11     1182.84     1271.61     82.16 o 
   7   6  11      493.78      534.76    106.32 o 
   8   6  11      701.93      875.60    239.82 o 
   9   6  11      136.27      147.97    162.26 o 
  -9   7  11      923.47      933.12    178.22 o 
  -8   7  11       37.56       29.72     87.05 o 
  -7   7  11     2124.65     2175.60    118.06 o 
  -6   7  11      295.13      183.20     98.99 o 
  -5   7  11       20.42       35.06     55.89 o 
  -4   7  11      342.70      433.83     46.98 o 
  -3   7  11     2046.99     1962.80     73.09 o 
  -2   7  11     1231.41     1144.18     31.76 o 
  -1   7  11     7744.81     7384.72    137.41 o 
   0   7  11      398.41      374.27     43.60 o 
   1   7  11     7748.35     7647.85    175.82 o 
   2   7  11     1229.45     1198.67     48.06 o 
   3   7  11     2041.65     2032.11     64.35 o 
   4   7  11      324.57      315.96     57.86 o 
   5   7  11       19.68       10.48     53.22 o 
   6   7  11      270.77      248.25    206.65 o 
   7   7  11     2108.48     2149.20    214.31 o 
   8   7  11       40.00       91.85    127.56 o 
   9   7  11      923.09      716.40    275.54 o 
  -8   8  11     1100.57     1211.42    205.63 o 
  -7   8  11       58.56       44.78     72.26 o 
  -6   8  11      830.79      706.42    101.38 o 
  -5   8  11      482.18      455.67     54.42 o 
  -4   8  11     1048.56      925.21     92.79 o 
  -3   8  11     1789.73     1860.03     93.57 o 
  -2   8  11     5500.05     5578.68    150.30 o 
  -1   8  11     2720.91     2668.78    104.90 o 
   0   8  11     6001.54     5682.64    141.54 o 
   1   8  11     2743.77     2873.30     94.96 o 
   2   8  11     5413.40     5453.36    106.74 o 
   3   8  11     1848.35     1822.89     71.59 o 
   4   8  11     1103.02     1292.47    118.38 o 
   5   8  11      498.46      561.96     78.13 o 
   6   8  11      814.67      748.95    103.16 o 
   7   8  11       64.86      135.73    121.44 o 
  -8   9  11        8.63      226.55    192.88 o 
  -7   9  11      747.74      600.06    149.00 o 
  -6   9  11      330.70       31.64    139.81 o 
  -5   9  11      598.67      650.54     92.72 o 
  -4   9  11      358.89      311.30     57.36 o 
  -3   9  11       23.91       53.07     73.48 o 
  -2   9  11      722.91      742.93    103.07 o 
  -1   9  11     5192.86     5011.59    148.64 o 
   0   9  11     1854.15     1821.32     77.57 o 
   1   9  11     5326.93     5384.86    168.60 o 
   2   9  11      727.43      731.64     49.16 o 
   3   9  11       30.34       81.15     45.37 o 
   4   9  11      395.78      252.20     58.96 o 
   5   9  11      602.24      658.23    125.52 o 
   6   9  11      353.98      452.88     91.53 o 
   7   9  11      778.42      995.18    248.50 o 
  -6  10  11      466.74      285.95    204.10 o 
  -5  10  11      748.80      710.63    122.46 o 
  -4  10  11      577.46      648.03    128.58 o 
  -3  10  11      839.70      872.54    124.50 o 
  -2  10  11     1544.35     1590.98    130.63 o 
  -1  10  11       32.90      -18.37     58.17 o 
   0  10  11     1537.13     1500.21     82.65 o 
   1  10  11       27.64       38.60     38.68 o 
   2  10  11     1476.72     1524.62     63.23 o 
   3  10  11      865.32      868.48     65.11 o 
   4  10  11      539.31      434.38     69.60 o 
   5  10  11      726.90      610.40     84.02 o 
   6  10  11      490.48      485.67     73.78 o 
  -6  11  11      714.91      735.79    182.67 o 
  -5  11  11      377.36      274.78    235.23 o 
  -4  11  11     1054.93     1101.14    168.38 o 
  -3  11  11     3284.64     3236.05    260.23 o 
  -2  11  11     1353.71     1292.99    147.97 o 
  -1  11  11     7563.96     7432.41    380.65 o 
   0  11  11     1938.73     1820.83     90.87 o 
   1  11  11     7691.09     7654.98    182.42 o 
   2  11  11     1352.58     1263.87     87.75 o 
   3  11  11     3283.09     3351.79    116.52 o 
   4  11  11     1090.37      921.52    165.32 o 
   5  11  11      362.93      338.81    158.18 o 
   6  11  11      670.74      724.09    122.98 o 
   7  11  11       51.20       46.94    204.10 o 
  -6  12  11       21.71       80.62    152.06 o 
  -5  12  11     1393.86     1699.16    227.57 o 
  -4  12  11      558.51      602.10    149.00 o 
  -3  12  11     1761.46     2003.27    244.92 o 
  -2  12  11      953.29      878.66    140.83 o 
  -1  12  11      690.04      668.44    114.30 o 
   0  12  11      649.61      802.61    151.55 o 
   1  12  11      715.71      749.79     98.79 o 
   2  12  11     1006.05     1089.79     86.61 o 
   3  12  11     1681.02     1902.43    117.34 o 
   4  12  11      599.10      480.59     96.83 o 
   5  12  11     1266.57     1419.54    252.07 o 
   6  12  11       26.47      -15.56    114.90 o 
   7  12  11      367.83      376.57    252.07 o 
  -6  13  11     1550.18     1099.09    217.37 o 
  -5  13  11      650.93      687.83    206.14 o 
  -4  13  11     1074.46      839.88    179.61 o 
  -3  13  11      946.16      966.43    173.49 o 
  -2  13  11      570.79      350.04    107.15 o 
  -1  13  11      335.83      352.84     97.03 o 
   0  13  11        6.94       40.84     73.03 o 
   1  13  11      402.47      333.71    111.24 o 
   2  13  11      626.79      607.60    123.09 o 
   3  13  11      980.86     1065.65    196.96 o 
   4  13  11     1054.42     1064.94    137.77 o 
   5  13  11      675.54      492.91    220.43 o 
   6  13  11     1627.01      885.81    215.33 o 
  -5  14  11     3076.99     3391.17    332.69 o 
  -4  14  11      318.61      264.31    130.63 o 
  -3  14  11     2444.83     2519.65    289.83 o 
  -2  14  11       38.24     -117.36    117.36 o 
  -1  14  11      441.79      512.24    138.79 o 
   0  14  11       43.31      -26.53    103.07 o 
   1  14  11      411.37      442.90    127.56 o 
   2  14  11       21.85      110.22    133.69 o 
   3  14  11     2467.30     2609.46    289.83 o 
   4  14  11      319.98      692.93    219.41 o 
   5  14  11     3086.12     3234.37    235.09 o 
  -4  15  11      921.08     1157.89    188.89 o 
  -3  15  11      774.50      830.31    141.58 o 
  -2  15  11      509.71      428.74    132.49 o 
  -1  15  11      196.50      155.12    150.02 o 
   0  15  11      470.45      214.31    154.10 o 
   1  15  11      193.35       96.66     86.58 o 
   2  15  11      432.05      387.80    145.93 o 
  -2  16  11      210.46      300.86    132.90 o 
  -1  16  11      140.83      247.99    181.65 o 
   0  16  11      216.73      555.16    178.59 o 
   1  16  11      129.08     -136.75    159.20 o 
   2  16  11      205.49      -51.03    108.17 o 
   1   0  12     1264.94     1238.03     40.95 o 
   2   0  12    12910.77    12787.54    175.63 o 
   3   0  12       84.61       85.43     10.94 o 
   4   0  12      426.06      368.73     24.03 o 
   5   0  12      882.69      944.56     37.55 o 
   6   0  12     2395.94     2336.72     58.78 o 
   7   0  12     2142.99     2180.16     81.48 o 
   8   0  12     1506.65     1655.91    132.72 o 
   9   0  12     1507.81     1722.23    234.91 o 
  10   0  12      795.88      794.31    191.86 o 
 -10   1  12     1028.48     1668.54    310.24 o 
  -9   1  12      898.31      892.10    207.38 o 
  -8   1  12     1336.22     1373.00     79.39 o 
  -7   1  12     4132.17     4287.18    114.97 o 
  -6   1  12     1237.34     1182.54     54.84 o 
  -5   1  12     5219.78     5034.01    208.98 o 
  -4   1  12     2482.60     2444.71     74.43 o 
  -3   1  12     4370.12     4046.96     76.81 o 
  -2   1  12     7015.61     6840.17    121.37 o 
  -1   1  12    13030.76    12922.89    221.96 o 
   0   1  12     2894.88     2623.82     49.65 o 
   1   1  12    13069.55    12733.85    249.53 o 
   2   1  12     7202.83     7161.41     80.40 o 
   3   1  12     4404.78     4227.35     55.97 o 
   4   1  12     2482.43     2454.77     51.97 o 
   5   1  12     5234.10     5448.49     95.54 o 
   6   1  12     1186.52     1196.76     50.22 o 
   7   1  12     4196.70     4101.10     97.98 o 
   8   1  12     1354.81     1271.60    102.81 o 
   9   1  12      928.89      812.17    144.28 o 
  10   1  12     1080.17     1145.02    282.68 o 
 -10   2  12      245.10      111.41    150.86 o 
  -9   2  12      769.86      671.66    130.17 o 
  -8   2  12     1413.33     1496.64     97.17 o 
  -7   2  12      641.62      649.08     62.01 o 
  -6   2  12     3042.04     2975.62     79.74 o 
  -5   2  12      940.14      921.75     58.79 o 
  -4   2  12     3738.30     3787.16     87.49 o 
  -3   2  12     8943.78     8946.86    144.82 o 
  -2   2  12     8021.10     8327.24    147.72 o 
  -1   2  12    19070.72    18311.63    231.16 o 
   0   2  12       62.33      141.28     16.71 o 
   1   2  12    18952.90    18437.55    364.25 o 
   2   2  12     7907.25     7999.29    103.61 o 
   3   2  12     9200.95     9052.17    127.84 o 
   4   2  12     3864.96     3776.75     78.02 o 
   5   2  12      932.52      910.29     40.02 o 
   6   2  12     3149.75     3083.23     78.57 o 
   7   2  12      623.87      660.98     60.12 o 
   8   2  12     1448.88     1464.78    131.63 o 
   9   2  12      695.74      638.84    218.39 o 
  10   2  12      282.55       17.35    212.27 o 
 -10   3  12      603.27      385.83    125.90 o 
  -9   3  12      380.01      227.64    107.26 o 
  -8   3  12     1064.47     1058.61     78.66 o 
  -7   3  12      668.48      808.81     74.73 o 
  -6   3  12       26.42      -16.59     47.75 o 
  -5   3  12     2837.84     2967.12     84.89 o 
  -4   3  12     8285.95     8785.36    163.19 o 
  -3   3  12     3388.43     3367.88     77.59 o 
  -2   3  12    30274.20    30617.92    628.97 o 
  -1   3  12     1694.60     1636.73     38.73 o 
   0   3  12    16357.33    16191.66    211.16 o 
   1   3  12     1554.22     1522.91     41.79 o 
   2   3  12    30968.55    31979.75    497.71 o 
   3   3  12     3257.74     3138.18     55.63 o 
   4   3  12     8331.46     8654.76    134.84 o 
   5   3  12     2904.17     2978.35     68.69 o 
   6   3  12       32.88       32.35     59.45 o 
   7   3  12      729.01      691.65     84.85 o 
   8   3  12     1146.60     1058.06    144.72 o 
   9   3  12      324.68      179.61    191.86 o 
  10   3  12      696.12      800.80    209.52 o 
  -9   4  12      898.37      863.72    115.68 o 
  -8   4  12      377.43      232.05     69.49 o 
  -7   4  12       26.76       52.97     56.56 o 
  -6   4  12      682.29      662.34     65.11 o 
  -5   4  12     2046.52     1990.74     83.96 o 
  -4   4  12     1960.69     2014.39     63.63 o 
  -3   4  12     3580.90     3357.55     77.30 o 
  -2   4  12      614.16      540.14     33.36 o 
  -1   4  12    11439.70    10835.66    146.25 o 
   0   4  12     7091.06     7784.35    101.23 o 
   1   4  12    11407.85    11130.05    196.21 o 
   2   4  12      651.77      606.89     31.19 o 
   3   4  12     3622.94     3473.52     60.70 o 
   4   4  12     1954.08     1875.04     98.78 o 
   5   4  12     1938.73     1841.23     74.00 o 
   6   4  12      592.78      455.47     49.65 o 
   7   4  12       31.13      -61.96     61.96 o 
   8   4  12      330.05      276.18    120.89 o 
   9   4  12      881.45      715.89    138.34 o 
  -9   5  12       29.80      249.91     92.45 o 
  -8   5  12      195.04      198.46     89.55 o 
  -7   5  12      413.13      277.40     63.71 o 
  -6   5  12       82.63       43.40     42.22 o 
  -5   5  12     1748.40     1747.45     88.08 o 
  -4   5  12     1401.40     1406.30     58.63 o 
  -3   5  12      514.77      481.72     38.85 o 
  -2   5  12     5161.59     5043.56    108.77 o 
  -1   5  12      783.59      837.88     20.07 o 
   0   5  12       93.08       72.70     13.15 o 
   1   5  12      764.02      819.98     35.65 o 
   2   5  12     5282.11     5048.56    104.16 o 
   3   5  12      495.77      470.91     27.47 o 
   4   5  12     1245.07     1213.09     43.76 o 
   5   5  12     1896.88     1796.72     79.57 o 
   6   5  12       62.65       82.16     97.46 o 
   7   5  12      482.75      549.28     77.14 o 
   8   5  12      208.95       -9.18    129.61 o 
  -9   6  12       95.54      250.82    145.04 o 
  -8   6  12      148.90       92.04     95.93 o 
  -7   6  12     1351.47     1350.12    129.65 o 
  -6   6  12     3975.11     4142.62    134.22 o 
  -5   6  12     6615.64     6893.28    157.62 o 
  -4   6  12     4140.74     4244.34    118.14 o 
  -3   6  12     2301.96     2197.37     73.39 o 
  -2   6  12     1061.41     1016.28     30.80 o 
  -1   6  12      283.58      326.60     27.62 o 
   0   6  12     2716.92     2719.18     84.27 o 
   1   6  12      264.23      273.86     42.07 o 
   2   6  12     1044.10     1038.00     56.10 o 
   3   6  12     2364.17     2287.20     72.39 o 
   4   6  12     3843.74     3989.54    100.36 o 
   5   6  12     6613.24     6960.31    215.37 o 
   6   6  12     4058.22     4241.07    150.51 o 
   7   6  12     1288.36     1254.75     96.37 o 
   8   6  12      178.46      331.67    167.36 o 
  -9   7  12      273.13      441.36    160.02 o 
  -8   7  12      219.99      140.86     89.85 o 
  -7   7  12     1556.16     1704.92    144.13 o 
  -6   7  12     3292.97     3247.87    155.74 o 
  -5   7  12     3266.35     3371.90    113.14 o 
  -4   7  12     1843.37     1845.51    100.57 o 
  -3   7  12    10012.94     9620.96    488.83 o 
  -2   7  12      547.13      556.84     54.28 o 
  -1   7  12     2122.14     2022.27     54.01 o 
   0   7  12     1093.94     1111.30     83.22 o 
   1   7  12     2138.42     2145.64     73.56 o 
   2   7  12      621.33      602.61     61.22 o 
   3   7  12    10161.81    10356.34    189.98 o 
   4   7  12     1957.64     1620.75     93.92 o 
   5   7  12     3131.91     3173.31    113.53 o 
   6   7  12     3400.30     3438.54    145.78 o 
   7   7  12     1547.75     1548.12    228.60 o 
   8   7  12      201.94      216.17    130.90 o 
   9   7  12      280.70      189.82    176.55 o 
  -8   8  12      418.87      354.37    162.26 o 
  -7   8  12     1147.94     1332.23    138.09 o 
  -6   8  12     2191.73     2385.22    150.09 o 
  -5   8  12      292.55      319.01     67.74 o 
  -4   8  12     2978.25     3068.36    145.93 o 
  -3   8  12      653.86      719.61     60.78 o 
  -2   8  12     2950.13     2768.73     93.81 o 
  -1   8  12       94.24      119.14     38.69 o 
   0   8  12        0.04       19.26     30.62 o 
   1   8  12      111.20      101.59     33.35 o 
   2   8  12     2951.35     3088.07     86.01 o 
   3   8  12      771.59      816.01     50.08 o 
   4   8  12     2982.89     3132.13    109.00 o 
   5   8  12      365.82      418.12     58.57 o 
   6   8  12     2143.09     2275.65    113.25 o 
   7   8  12     1157.87     1472.60    215.33 o 
  -7   9  12      581.59      468.19    133.18 o 
  -6   9  12      814.70      851.80     79.24 o 
  -5   9  12     2020.90     2166.31    100.79 o 
  -4   9  12      909.57      826.26     80.34 o 
  -3   9  12     2540.22     2491.08    169.41 o 
  -2   9  12        8.99        2.04     64.29 o 
  -1   9  12      555.17      503.92    145.42 o 
   0   9  12       59.74       -0.72     55.39 o 
   1   9  12      529.15      472.93     50.78 o 
   2   9  12       19.54        3.55     32.41 o 
   3   9  12     2535.99     2678.10     84.06 o 
   4   9  12      868.54      713.34    112.26 o 
   5   9  12     2056.21     2106.21    264.82 o 
   6   9  12      867.02      970.23    111.45 o 
   7   9  12      596.25      782.73    211.25 o 
  -6  10  12     1548.24     1623.52    148.13 o 
  -5  10  12      139.07      318.95     84.07 o 
  -4  10  12      721.92      802.12    127.56 o 
  -3  10  12     1487.39     1630.78    143.89 o 
  -2  10  12      866.21      750.08    113.28 o 
  -1  10  12     1252.41     1301.48    249.01 o 
   0  10  12       53.49       29.04     44.21 o 
   1  10  12     1173.79     1142.84     66.23 o 
   2  10  12     1000.17     1005.18     60.45 o 
   3  10  12     1493.51     1449.57     65.79 o 
   4  10  12      697.51      592.23     72.08 o 
   5  10  12      106.30       77.80    169.41 o 
   6  10  12     1475.56     1420.79    123.58 o 
   7  10  12      420.28      623.53    217.37 o 
  -6  11  12      604.30      512.33    105.49 o 
  -5  11  12     2061.61     2042.99    153.29 o 
  -4  11  12     1142.18     1178.69    155.12 o 
  -3  11  12      816.30      894.99    123.48 o 
  -2  11  12      796.76      613.33    109.20 o 
  -1  11  12      205.31      247.99     85.72 o 
   0  11  12        8.16        1.74     41.54 o 
   1  11  12      183.72      179.99     47.21 o 
   2  11  12      771.89      766.92     67.50 o 
   3  11  12      753.50      728.22     63.29 o 
   4  11  12     1223.50     1053.50     98.05 o 
   5  11  12     1957.01     2096.87    160.45 o 
   6  11  12      674.45      876.84    274.01 o 
   7  11  12      604.80     1007.25    246.96 o 
  -5  12  12      470.28      139.81    169.41 o 
  -4  12  12     1641.83     1795.09    208.19 o 
  -3  12  12     2071.85     2022.66    213.29 o 
  -2  12  12     3402.59     3550.37    222.47 o 
  -1  12  12     1782.96     1810.39    184.71 o 
   0  12  12     2108.85     2076.27    104.07 o 
   1  12  12     1770.69     1942.60    106.21 o 
   2  12  12     3359.48     3539.57    238.75 o 
   3  12  12     2034.33     2032.87    258.19 o 
   4  12  12     1695.29     1777.89    272.99 o 
   5  12  12      522.50      431.79    112.06 o 
   6  12  12     1030.81      761.73    145.26 o 
  -5  13  12      309.06      261.25    169.41 o 
  -4  13  12     1147.75      942.96    191.86 o 
  -3  13  12     1725.80     1646.09    192.88 o 
  -2  13  12     1839.09     1821.62    180.63 o 
  -1  13  12     1637.65     1581.80    159.20 o 
   0  13  12     2932.42     2937.04    244.92 o 
   1  13  12     1713.74     1710.13    228.45 o 
   2  13  12     1704.71     1724.53    143.37 o 
   3  13  12     1696.72     1484.85    227.57 o 
   4  13  12     1083.99     1078.29    147.46 o 
   5  13  12      276.15      394.94    220.43 o 
   6  13  12      357.71      440.86    209.21 o 
  -4  14  12       25.44     -143.89    161.24 o 
  -3  14  12      688.66      876.62    182.67 o 
  -2  14  12      184.13      335.75    144.91 o 
  -1  14  12     2038.02     2028.78    203.08 o 
   0  14  12     1066.00     1144.00    165.32 o 
   1  14  12     2098.22     1845.09    230.64 o 
   2  14  12      192.75      206.20    106.64 o 
   3  14  12      768.09      782.73    223.49 o 
   4  14  12       31.81       34.70    214.31 o 
   5  14  12       87.85       72.45    119.40 o 
  -4  15  12        0.67      -82.66    168.38 o 
  -3  15  12       10.28       69.07    115.73 o 
  -2  15  12     1150.53     1449.13    215.33 o 
  -1  15  12      277.36      389.84    152.06 o 
   0  15  12     1518.95     1356.29    176.55 o 
   1  15  12      265.64      181.65    124.50 o 
   2  15  12     1059.26     1011.33    211.25 o 
   4  15  12        3.86     -113.28    178.59 o 
  -2  16  12      456.95      444.99    141.63 o 
  -1  16  12     1439.40     1709.36    255.13 o 
   0  16  12      352.11      193.90    164.30 o 
   1  16  12     1495.88     1339.94    222.47 o 
   2  16  12      449.09      175.53    203.08 o 
   1   0  13     2328.52     2277.80     59.56 o 
   2   0  13     7552.27     7289.57     97.56 o 
   3   0  13    13728.88    13994.66    174.02 o 
   4   0  13     5650.72     5149.76    114.38 o 
   5   0  13     5540.23     5655.00     99.26 o 
   6   0  13     6532.94     6598.07    136.27 o 
   7   0  13      701.20      676.54     66.81 o 
   8   0  13     1943.82     1950.10     95.88 o 
   9   0  13        0.26      -43.52     86.73 o 
  10   0  13      121.79      100.66    166.44 o 
 -10   1  13      221.78       47.96    202.06 o 
  -9   1  13      421.50      397.58    105.85 o 
  -8   1  13      812.64      665.35     85.39 o 
  -7   1  13     2336.62     2355.68     84.28 o 
  -6   1  13     1123.04     1145.14     71.00 o 
  -5   1  13    14531.43    15167.79    249.30 o 
  -4   1  13     3951.26     3889.14    123.03 o 
  -3   1  13    17892.14    17736.85    323.11 o 
  -2   1  13     3827.43     3640.24     59.57 o 
  -1   1  13     2068.70     1953.00     43.70 o 
   0   1  13     4528.12     4528.51     93.09 o 
   1   1  13     2061.30     1930.33     37.61 o 
   2   1  13     3935.81     3794.95     58.53 o 
   3   1  13    17778.84    17741.82    222.01 o 
   4   1  13     4125.63     4103.71     69.25 o 
   5   1  13    14399.38    15030.29    211.13 o 
   6   1  13     1202.62     1248.07     49.26 o 
   7   1  13     2288.34     2304.38     85.29 o 
   8   1  13      814.14      860.16     72.06 o 
   9   1  13      433.14      541.71    141.52 o 
  10   1  13      212.08      475.56    238.80 o 
 -10   2  13      194.87       -6.95    125.13 o 
  -9   2  13       28.34      -96.63     96.63 o 
  -8   2  13      643.89      643.31     85.02 o 
  -7   2  13      374.79      366.50     54.19 o 
  -6   2  13     5354.38     5459.68    134.03 o 
  -5   2  13       85.06       89.69     64.29 o 
  -4   2  13     6100.93     6112.22    107.66 o 
  -3   2  13      652.89      652.38     30.05 o 
  -2   2  13     7962.58     8294.88    147.47 o 
  -1   2  13     1080.17     1054.75     23.16 o 
   0   2  13     2499.94     2691.05     56.24 o 
   1   2  13     1170.33     1172.03     30.47 o 
   2   2  13     8016.10     8249.45    113.17 o 
   3   2  13      693.44      693.68     33.82 o 
   4   2  13     5869.87     6015.37     86.85 o 
   5   2  13       64.77       27.66     25.81 o 
   6   2  13     5254.04     5158.82     98.85 o 
   7   2  13      432.68      365.44     52.70 o 
   8   2  13      593.37      609.80    122.63 o 
   9   2  13       40.97      129.61    188.80 o 
  10   2  13      184.16      360.24    252.07 o 
  -9   3  13      167.33        7.06     91.14 o 
  -8   3  13      254.42      145.16     66.80 o 
  -7   3  13      298.39      185.89     58.26 o 
  -6   3  13     1483.57     1473.61     74.41 o 
  -5   3  13       44.16       91.46     39.36 o 
  -4   3  13     1915.64     1948.01     55.84 o 
  -3   3  13      402.47      385.33     35.66 o 
  -2   3  13     2428.30     2354.67     69.36 o 
  -1   3  13     2535.68     2787.39     55.16 o 
   0   3  13    11325.62    11623.95    152.09 o 
   1   3  13     2530.64     2731.60     60.37 o 
   2   3  13     2574.39     2491.52     51.11 o 
   3   3  13      320.26      283.90     19.45 o 
   4   3  13     1844.43     1932.98     56.62 o 
   5   3  13       22.91       -0.18     25.30 o 
   6   3  13     1549.35     1523.76     67.47 o 
   7   3  13      246.70      237.78     72.19 o 
   8   3  13      197.85      190.79     92.62 o 
   9   3  13      164.70      403.10    185.73 o 
  -9   4  13     1490.93     1370.63    192.93 o 
  -8   4  13      638.53      631.15     87.40 o 
  -7   4  13     1423.83     1598.45     86.97 o 
  -6   4  13     2211.34     2300.24     89.72 o 
  -5   4  13      232.14      185.54     39.90 o 
  -4   4  13     3153.14     3097.77     89.12 o 
  -3   4  13     5398.23     5369.15    139.44 o 
  -2   4  13     2244.37     2213.99     98.26 o 
  -1   4  13    26617.70    25921.22    320.68 o 
   0   4  13     3110.72     3754.40     49.89 o 
   1   4  13    26458.51    26109.76    516.39 o 
   2   4  13     2123.38     2093.09     51.41 o 
   3   4  13     5160.76     4982.38    111.63 o 
   4   4  13     3131.88     3212.09     72.43 o 
   5   4  13      222.76      211.60     40.27 o 
   6   4  13     2170.34     2284.24    106.18 o 
   7   4  13     1411.79     1376.65     98.81 o 
   8   4  13      689.75      641.88    121.32 o 
   9   4  13     1616.10     1569.55    231.66 o 
  -9   5  13      274.54      367.39    130.85 o 
  -8   5  13      776.58      837.80    108.95 o 
  -7   5  13     2838.96     2831.83    120.90 o 
  -6   5  13      518.36      422.75     62.91 o 
  -5   5  13     3580.91     3605.24    103.93 o 
  -4   5  13     1033.38      964.86     48.89 o 
  -3   5  13     6919.60     7017.57    187.73 o 
  -2   5  13     7458.95     7852.12    159.02 o 
  -1   5  13     6694.48     6856.73     96.86 o 
   0   5  13     2158.86     1962.34     34.45 o 
   1   5  13     6821.26     7244.51    145.79 o 
   2   5  13     7199.47     7397.47    155.84 o 
   3   5  13     7115.36     7303.85    129.78 o 
   4   5  13     1125.76     1039.76     72.68 o 
   5   5  13     3644.47     3764.63    121.05 o 
   6   5  13      544.00      413.72    102.05 o 
   7   5  13     2941.61     2821.30    138.34 o 
   8   5  13      803.97      718.06    132.40 o 
  -9   6  13      681.42     1068.48    276.56 o 
  -8   6  13      688.28      623.42    153.44 o 
  -7   6  13     1329.20     1486.80     96.14 o 
  -6   6  13      515.95      488.30     56.68 o 
  -5   6  13     2535.36     2476.14     89.95 o 
  -4   6  13     1172.95     1225.55     82.04 o 
  -3   6  13     2530.12     2594.17     86.58 o 
  -2   6  13     1473.70     1331.62     50.87 o 
  -1   6  13    13026.33    13182.67    247.61 o 
   0   6  13     7453.19     7153.25    152.82 o 
   1   6  13    12920.14    13829.89    354.34 o 
   2   6  13     1504.88     1365.34     89.51 o 
   3   6  13     2457.62     2422.98     62.54 o 
   4   6  13     1253.73     1221.44     66.96 o 
   5   6  13     2554.46     2520.45     87.73 o 
   6   6  13      594.66      742.72     98.99 o 
   7   6  13     1172.78     1061.52     94.46 o 
   8   6  13      719.12      871.59    284.21 o 
  -9   7  13       81.32      -22.58    146.34 o 
  -8   7  13     1996.38     1928.95    153.63 o 
  -7   7  13      272.89      233.11    251.56 o 
  -6   7  13     1676.30     1685.71    170.02 o 
  -5   7  13     1464.00     1544.78     82.81 o 
  -4   7  13      496.58      614.52     66.72 o 
  -3   7  13     1105.02     1155.09     72.30 o 
  -2   7  13     6653.30     6371.56    137.96 o 
  -1   7  13     2369.05     2335.81     81.31 o 
   0   7  13     6755.43     6912.86    146.91 o 
   1   7  13     2319.83     2430.90     87.68 o 
   2   7  13     6457.69     6429.45    144.80 o 
   3   7  13     1020.35     1038.80     54.30 o 
   4   7  13      502.43      489.93     52.38 o 
   5   7  13     1384.38     1260.45     95.99 o 
   6   7  13     1668.72     1547.50     90.64 o 
   8   7  13     2013.14     2031.84    260.23 o 
  -8   8  13      254.82      161.67    159.10 o 
  -7   8  13      243.29      100.65     90.22 o 
  -6   8  13      100.58      113.28     92.13 o 
  -5   8  13      480.65      395.41     63.52 o 
  -4   8  13      175.72      170.86     54.62 o 
  -3   8  13        0.82       31.76     53.58 o 
  -2   8  13      158.86      207.63     44.63 o 
  -1   8  13     1522.53     1527.19     76.16 o 
   0   8  13     1268.49     1227.41     62.04 o 
   1   8  13     1528.90     1616.07     70.90 o 
   2   8  13      150.72      128.45     46.05 o 
   3   8  13        7.58       -7.21     30.91 o 
   4   8  13      173.39      179.01     53.57 o 
   5   8  13      478.07      208.03     70.35 o 
   6   8  13       94.25      173.49    139.81 o 
   8   8  13      231.94      295.95    255.13 o 
  -7   9  13      602.19      645.16    119.98 o 
  -6   9  13       80.01      124.64     74.75 o 
  -5   9  13     1222.98     1013.76    104.46 o 
  -4   9  13      859.03     1036.84    143.89 o 
  -3   9  13     1452.09     1341.98    129.61 o 
  -2   9  13     5775.68     5728.15    266.35 o 
  -1   9  13      444.99      540.79     60.44 o 
   0   9  13     4948.10     4517.41    186.08 o 
   1   9  13      469.51      513.15     53.60 o 
   2   9  13     6019.94     6208.65    146.87 o 
   3   9  13     1425.06     1332.55     66.03 o 
   4   9  13      864.17      824.95     92.41 o 
   5   9  13     1241.03     1125.02    109.49 o 
   6   9  13       89.56      123.74    119.40 o 
   7   9  13      611.75      937.85    174.51 o 
   8   9  13      436.55      205.12    216.35 o 
  -6  10  13      240.10      119.40    123.48 o 
  -5  10  13      269.28      181.97     87.17 o 
  -4  10  13        1.64      -91.85     91.85 o 
  -3  10  13     3641.13     3373.82    235.74 o 
  -2  10  13      135.74       46.94     73.48 o 
  -1  10  13     7566.66     7477.47    235.63 o 
   0  10  13       81.96       97.29     48.15 o 
   1  10  13     7664.29     7940.25    199.99 o 
   2  10  13      165.77      121.61     47.33 o 
   3  10  13     3753.21     3860.26    118.51 o 
   4  10  13        7.30      -34.68     46.75 o 
   5  10  13      281.29      141.49     90.46 o 
   6  10  13      219.08       17.52     79.26 o 
   7  10  13     1250.56     1169.51    192.88 o 
   8  10  13      237.58      310.24    238.80 o 
  -6  11  13      200.64      421.47    130.63 o 
  -5  11  13      798.77      674.56    137.26 o 
  -4  11  13     1150.32      879.68    134.71 o 
  -3  11  13      757.75      509.24     95.93 o 
  -2  11  13     1970.94     1870.60    157.16 o 
  -1  11  13     1129.51      964.39    119.40 o 
   0  11  13     4886.78     4914.69    165.32 o 
   1  11  13     1059.33      990.21     67.70 o 
   2  11  13     1975.52     1933.98     85.88 o 
   3  11  13      675.15      794.43     72.36 o 
   4  11  13     1134.32     1008.06    254.11 o 
   5  11  13      879.62      858.05    233.19 o 
   6  11  13      198.67      238.42    208.19 o 
   7  11  13      672.86      986.84    271.46 o 
  -5  12  13       53.05       10.65    120.93 o 
  -4  12  13     1682.94     1861.42    187.77 o 
  -3  12  13      947.04      995.00    153.08 o 
  -2  12  13     2739.91     2854.38    243.90 o 
  -1  12  13     2200.45     2641.09    188.80 o 
   0  12  13     1454.63     1546.54    154.10 o 
   1  12  13     1973.98     1975.41    128.85 o 
   2  12  13     2713.41     2628.69    147.73 o 
   3  12  13      895.14      704.16    175.53 o 
   4  12  13     1612.43     1690.05    153.85 o 
   5  12  13       66.37       56.15    119.38 o 
   6  12  13      738.80      802.27    196.96 o 
  -5  13  13     1805.61     1545.40    163.39 o 
  -4  13  13     1506.43     1113.38    212.27 o 
  -3  13  13     1129.68     1269.52    154.10 o 
  -2  13  13     2007.08     1964.49    217.37 o 
  -1  13  13      440.24      597.00    117.36 o 
   0  13  13     1263.11     1014.39    159.20 o 
   1  13  13      449.52      465.29     77.86 o 
   2  13  13     1984.96     1925.36    188.28 o 
   3  13  13     1115.88     1410.35    208.19 o 
   4  13  13     1461.78     1345.56    216.86 o 
   5  13  13     1731.69     1540.35    183.50 o 
   6  13  13      349.25      244.92    174.51 o 
  -4  14  13     1786.94     1469.54    245.94 o 
  -3  14  13     1051.70     1085.83    192.88 o 
  -2  14  13     2671.18     2885.00    305.13 o 
  -1  14  13      202.35      164.30    123.48 o 
   0  14  13       40.94        7.14    114.30 o 
   1  14  13      166.99      267.37    129.61 o 
   2  14  13     2700.29     2711.52    216.35 o 
   3  14  13      982.97      909.84    175.53 o 
   4  14  13     1752.76     2150.23    317.38 o 
   5  14  13      338.48      271.33    164.77 o 
  -4  15  13      278.93      380.65    190.84 o 
  -3  15  13     2284.23     2138.99    199.45 o 
  -2  15  13      295.15      140.83    143.89 o 
  -1  15  13      159.55       62.25    143.89 o 
   0  15  13       51.05       76.26     95.12 o 
   1  15  13      172.98      379.63    151.04 o 
   3  15  13     2287.20     1930.54    285.74 o 
   4  15  13      310.27      310.48    160.40 o 
  -2  16  13      462.09      499.03    205.12 o 
  -1  16  13      132.75       11.23    153.08 o 
   0  16  13       62.19       67.35    169.41 o 
   1  16  13      134.42       82.66    163.28 o 
   1   0  14      156.51      150.28     16.35 o 
   2   0  14     5233.37     4936.93    116.26 o 
   3   0  14      606.85      564.05     41.98 o 
   4   0  14     2193.16     2104.09     71.60 o 
   5   0  14      388.73      344.81     49.34 o 
   6   0  14      399.18      424.49     44.12 o 
   7   0  14      351.63      224.96     81.31 o 
   8   0  14     1865.00     1928.91    104.76 o 
   9   0  14       17.60        6.96     90.69 o 
  10   0  14      186.55      180.26    233.19 o 
 -10   1  14      277.07      309.34    131.35 o 
  -9   1  14      690.52      841.56    105.85 o 
  -8   1  14       35.30       68.59     76.60 o 
  -7   1  14      328.90      386.54     59.50 o 
  -6   1  14     1090.48     1124.03     91.85 o 
  -5   1  14      968.49      876.19     66.88 o 
  -4   1  14     4039.46     4051.06    106.75 o 
  -3   1  14     3220.36     3136.26     40.23 o 
  -2   1  14     7609.08     8372.84    118.50 o 
  -1   1  14     5604.11     5474.42     77.00 o 
   0   1  14      121.41       97.95     17.38 o 
   1   1  14     5391.07     5231.51     91.75 o 
   2   1  14     7239.77     7795.13    126.40 o 
   3   1  14     3157.34     3118.83     68.84 o 
   4   1  14     3922.56     4043.89     69.03 o 
   5   1  14      975.37      958.43     64.92 o 
   6   1  14     1171.61     1037.77     48.85 o 
   7   1  14      319.62      374.24     55.66 o 
   8   1  14       20.99      -27.77     58.33 o 
   9   1  14      744.54      883.16    120.60 o 
  10   1  14      243.08      500.08    327.59 o 
 -10   2  14     1616.89     1820.60    301.05 o 
  -9   2  14      643.18      753.08    110.98 o 
  -8   2  14     3066.54     3151.22    127.68 o 
  -7   2  14     2888.63     2891.18     97.19 o 
  -6   2  14      448.33      449.35     54.70 o 
  -5   2  14     2565.58     2623.46     90.67 o 
  -4   2  14      429.07      420.95     70.83 o 
  -3   2  14     6453.45     6414.77    117.87 o 
  -2   2  14     3668.32     3578.84     70.88 o 
  -1   2  14     5265.09     5373.55     70.22 o 
   0   2  14    19735.12    20331.49    275.45 o 
   1   2  14     5249.41     5311.15     94.51 o 
   2   2  14     3315.51     3183.88     55.27 o 
   3   2  14     6638.66     6757.43    133.84 o 
   4   2  14      345.68      335.99     26.95 o 
   5   2  14     2654.05     2422.22     71.67 o 
   6   2  14      491.15      463.06     48.14 o 
   7   2  14     2913.39     3205.02     99.45 o 
   8   2  14     3083.69     3180.64    177.61 o 
   9   2  14      653.55      934.79    204.10 o 
  10   2  14     1541.39     1647.11    266.35 o 
  -9   3  14      544.12      378.59     93.46 o 
  -8   3  14      680.66      666.61     80.95 o 
  -7   3  14      129.39      196.36     81.28 o 
  -6   3  14     1522.93     1541.94     87.98 o 
  -5   3  14     1577.28     1604.76     67.57 o 
  -4   3  14     3934.00     4034.22     93.68 o 
  -3   3  14    13625.78    13647.59    324.92 o 
  -2   3  14     1647.82     1683.34    102.11 o 
  -1   3  14    20495.11    20111.75    261.34 o 
   0   3  14     5825.46     6019.09     75.39 o 
   1   3  14    20433.19    20151.75    348.22 o 
   2   3  14     1895.89     1849.28     47.15 o 
   3   3  14    13487.49    13334.62    182.00 o 
   4   3  14     3822.27     3924.54    106.50 o 
   5   3  14     1500.79     1536.12     52.56 o 
   6   3  14     1482.39     1480.54     85.06 o 
   7   3  14      130.87      145.71     56.78 o 
   8   3  14      722.23      556.24    132.79 o 
   9   3  14      541.70      441.76    137.74 o 
  -9   4  14      121.98       91.85    104.59 o 
  -8   4  14      524.36      551.66    123.77 o 
  -7   4  14     2089.55     2311.20    151.24 o 
  -6   4  14      578.07      485.40     64.37 o 
  -5   4  14     1450.49     1420.54     65.79 o 
  -4   4  14     1157.87     1136.08     49.49 o 
  -3   4  14      328.60      381.57     30.61 o 
  -2   4  14     5571.52     5426.94    138.82 o 
  -1   4  14     2279.32     2247.37     45.01 o 
   0   4  14    23912.93    24269.57    299.90 o 
   1   4  14     2253.87     2267.14     47.77 o 
   2   4  14     5699.80     5520.30     94.12 o 
   3   4  14      399.73      390.41     24.51 o 
   4   4  14     1101.08     1016.94     46.77 o 
   5   4  14     1303.30     1300.72    113.39 o 
   6   4  14      547.10      575.30     78.83 o 
   7   4  14     2019.07     2126.92    117.23 o 
   8   4  14      434.75      335.44    124.13 o 
   9   4  14      107.84      338.81    192.88 o 
  -9   5  14      417.61      324.02    127.24 o 
  -8   5  14       28.79       -4.30     87.13 o 
  -7   5  14     1740.79     1569.58    115.30 o 
  -6   5  14     1336.49     1343.96     84.68 o 
  -5   5  14      102.29       87.35     37.80 o 
  -4   5  14     6960.93     7081.75    156.46 o 
  -3   5  14     2937.25     2975.84    104.39 o 
  -2   5  14     1224.16     1193.48     42.23 o 
  -1   5  14     1800.07     1606.77     72.03 o 
   0   5  14     1743.53     1969.15     36.83 o 
   1   5  14     1992.81     1832.10     52.32 o 
   2   5  14     1120.72     1025.60     59.19 o 
   3   5  14     3040.53     3136.79     73.49 o 
   4   5  14     6779.60     6841.49    150.30 o 
   5   5  14      124.02      129.68     52.43 o 
   6   5  14     1324.26     1383.62    356.16 o 
   7   5  14     1830.00     1656.86    159.37 o 
   8   5  14       37.54       57.40    101.50 o 
   9   5  14      457.34      539.85    202.06 o 
  -9   6  14      167.83      196.54    107.17 o 
  -8   6  14      360.83      318.90    106.09 o 
  -7   6  14     1112.64     1076.60    121.48 o 
  -6   6  14      473.09      505.94     56.75 o 
  -5   6  14     2946.40     2948.86    104.16 o 
  -4   6  14     2207.71     2215.37     87.37 o 
  -3   6  14     5112.04     5142.13    114.81 o 
  -2   6  14     3620.30     3615.86     84.55 o 
  -1   6  14     3414.92     3431.91     71.15 o 
   0   6  14        2.85       16.79     29.30 o 
   1   6  14     3393.27     3496.00    110.28 o 
   2   6  14     3593.48     3533.62     99.20 o 
   3   6  14     5008.99     5161.75     99.96 o 
   4   6  14     2151.72     2255.58     84.49 o 
   5   6  14     2855.37     2656.02     97.75 o 
   6   6  14      525.68      331.21     86.51 o 
   7   6  14      992.96      738.85    133.69 o 
   8   6  14      392.04      458.20    155.12 o 
  -9   7  14       30.65      -63.45    122.68 o 
  -8   7  14      365.95      593.87    102.52 o 
  -7   7  14      581.11      349.19     92.33 o 
  -6   7  14     2028.90     1954.38    105.74 o 
  -5   7  14     3101.41     3035.28    109.67 o 
  -4   7  14     5261.12     5388.19    175.53 o 
  -3   7  14     3984.21     4224.00    131.21 o 
  -2   7  14     7062.98     6946.86    167.98 o 
  -1   7  14     2480.82     2452.70     60.66 o 
   0   7  14     2160.40     2211.00     75.76 o 
   1   7  14     2596.50     2706.37     92.28 o 
   2   7  14     7127.43     7270.41    185.27 o 
   3   7  14     4115.10     4126.54    106.63 o 
   4   7  14     5321.53     5487.35    128.86 o 
   5   7  14     3033.80     2907.55    149.51 o 
   6   7  14     2114.40     1949.23    204.61 o 
   7   7  14      504.05      344.93    145.93 o 
   8   7  14      404.60      658.23    220.43 o 
  -8   8  14       58.76      136.74    130.94 o 
  -7   8  14     2822.93     2756.34    280.13 o 
  -6   8  14     1191.18     1078.59     97.28 o 
  -5   8  14     6136.13     6533.73    199.70 o 
  -4   8  14     2816.91     2841.73    124.23 o 
  -3   8  14     6133.27     6509.68    193.63 o 
  -2   8  14     2284.66     2188.42     81.33 o 
  -1   8  14     4451.12     4494.90    129.97 o 
   0   8  14        1.99      -36.24     36.24 o 
   1   8  14     4526.98     4566.11    121.68 o 
   2   8  14     2272.99     2231.47     83.58 o 
   3   8  14     6355.50     6594.24    139.80 o 
   4   8  14     2887.06     3007.88    135.38 o 
   5   8  14     6190.93     6395.51    230.31 o 
   6   8  14     1195.98      899.22    102.71 o 
   8   8  14       47.05      -79.60    184.71 o 
  -8   9  14      512.10      685.79    231.66 o 
  -7   9  14      142.66      359.22    170.43 o 
  -6   9  14     2210.28     2197.78    152.26 o 
  -5   9  14     1001.79     1023.97    246.96 o 
  -4   9  14     4044.81     4208.60    270.44 o 
  -3   9  14     2481.05     2280.85    170.43 o 
  -2   9  14     1560.90     1717.08     91.99 o 
  -1   9  14     2081.25     2063.42    104.98 o 
   0   9  14        0.37      -20.16     40.05 o 
   1   9  14     1990.75     1792.75     74.74 o 
   2   9  14     1644.45     1593.02     97.90 o 
   3   9  14     2561.98     2387.97     90.08 o 
   4   9  14     4083.29     4109.85    254.79 o 
   5   9  14     1098.28      912.97     83.25 o 
   6   9  14     2215.64     2274.30    270.95 o 
   7   9  14      149.74      308.20    200.02 o 
   8   9  14      515.43      425.37    170.55 o 
  -7  10  14      464.98      327.29    204.10 o 
  -6  10  14      270.38      108.17    159.20 o 
  -5  10  14      538.24      644.52     94.15 o 
  -4  10  14      130.79      134.71     69.40 o 
  -3  10  14      691.83      762.32    123.48 o 
  -2  10  14      253.24      252.07     88.78 o 
  -1  10  14     3961.53     3783.01    143.11 o 
   0  10  14      258.12      157.53     53.07 o 
   1  10  14     3794.86     3746.35    129.90 o 
   2  10  14      222.07      216.61     49.64 o 
   3  10  14      637.73      646.09     84.11 o 
   4  10  14      155.01      187.15     63.55 o 
   5  10  14      561.17      710.11     86.78 o 
   6  10  14      234.99       50.99     83.96 o 
   7  10  14      513.32      212.27    210.23 o 
   8  10  14      389.97      726.61    272.48 o 
  -6  11  14     1480.18     1587.92    210.23 o 
  -5  11  14       17.16      -52.53     69.37 o 
  -4  11  14     2472.59     2243.09    229.62 o 
  -3  11  14      382.50      268.40    120.42 o 
  -2  11  14     2230.70     2341.06    185.73 o 
  -1  11  14     3796.78     3678.55    163.79 o 
   0  11  14     3408.96     3732.48    146.80 o 
   1  11  14     3821.96     3970.76    174.40 o 
   2  11  14     2107.23     2163.08    100.89 o 
   3  11  14      431.65      345.01     86.02 o 
   4  11  14     2464.31     2548.23    228.60 o 
   5  11  14       18.66        8.18     94.05 o 
   6  11  14     1445.69     1493.85    164.79 o 
  -6  12  14      224.06       -5.10    168.38 o 
  -5  12  14     1272.60     1222.32    141.43 o 
  -4  12  14      597.49      547.00    134.71 o 
  -3  12  14     1819.51     1981.84    190.84 o 
  -2  12  14     1769.36     1826.72    182.67 o 
  -1  12  14     2113.90     2325.75    193.90 o 
   0  12  14     2458.72     2764.61    167.00 o 
   1  12  14     2081.00     2264.00    107.15 o 
   2  12  14     1913.88     1873.46    103.85 o 
   3  12  14     1798.01     1613.43    237.78 o 
   4  12  14      626.98      806.77    134.98 o 
   5  12  14     1334.46     1040.86    207.16 o 
   6  12  14      227.25       99.83    114.87 o 
  -6  13  14      334.23       71.44    185.73 o 
  -5  13  14     1094.25     1106.09    130.69 o 
  -4  13  14      250.48      318.40    167.36 o 
  -3  13  14      450.36      523.52    141.85 o 
  -2  13  14      100.67      175.53    126.54 o 
  -1  13  14     1081.50     1024.60    157.16 o 
   0  13  14        2.89     -101.03    101.03 o 
   1  13  14     1170.94     1282.98    135.22 o 
   2  13  14       81.80      -47.27     90.80 o 
   3  13  14      397.89      442.90    181.65 o 
   4  13  14      242.60      221.73    116.67 o 
   5  13  14     1066.65     1017.33    187.77 o 
   6  13  14      329.59       84.83    166.86 o 
  -5  14  14       47.75       44.90    169.41 o 
  -4  14  14      561.74      408.21    164.30 o 
  -3  14  14       48.95      -82.66    138.79 o 
  -2  14  14     1124.27      880.70    173.49 o 
  -1  14  14      217.74      172.13     74.87 o 
   0  14  14     2306.19     2111.45    229.62 o 
   1  14  14      236.91      338.35     92.67 o 
   2  14  14     1157.00     1105.45    110.01 o 
   3  14  14       65.44      307.17    205.12 o 
   4  14  14      596.83      671.91    212.78 o 
   5  14  14       45.01      174.89    161.04 o 
  -4  15  14       27.75      -86.74    124.50 o 
  -3  15  14      952.49      920.50    206.14 o 
  -2  15  14      536.98      420.33    359.22 o 
  -1  15  14      911.84     1013.55    141.66 o 
   0  15  14       62.43      -62.43    129.10 o 
   1  15  14      881.83      860.18    199.51 o 
   3  15  14      974.99     1143.40    173.00 o 
   4  15  14       29.83     -104.44    128.46 o 
  -2  16  14     1240.03     1139.66    166.21 o 
  -1  16  14      159.18      320.44    186.75 o 
   0  16  14     2429.62     2443.11    299.01 o 
   1  16  14      155.38       11.63     97.00 o 
   1   0  15     5709.89     5901.49    103.24 o 
   2   0  15      184.59      195.18     22.45 o 
   3   0  15     7850.00     7814.59    120.42 o 
   4   0  15     1899.72     1714.40     35.61 o 
   5   0  15     8228.81     8882.10    221.40 o 
   6   0  15      538.04      514.39     63.78 o 
   7   0  15     3290.80     3339.10     99.09 o 
   8   0  15      244.57      323.30     72.12 o 
   9   0  15     1257.07     1086.59    121.69 o 
  10   0  15      341.64     -169.41    214.31 o 
  -9   1  15      676.77      672.19    123.23 o 
  -8   1  15      707.25      820.60     75.65 o 
  -7   1  15     1732.38     1818.08     98.99 o 
  -6   1  15     4775.64     4863.64    171.28 o 
  -5   1  15     1345.95     1441.17     71.18 o 
  -4   1  15     2962.53     2806.06     98.13 o 
  -3   1  15     1678.03     1605.92     39.09 o 
  -2   1  15     5671.59     6088.77     96.37 o 
  -1   1  15    10731.68    11239.78    187.56 o 
   0   1  15     1335.47     1347.88     32.08 o 
   1   1  15    10844.94    11149.05    163.74 o 
   2   1  15     5236.93     5540.44     90.45 o 
   3   1  15     1832.44     1809.70     40.39 o 
   4   1  15     2745.97     2793.92     54.07 o 
   5   1  15     1313.56     1222.89     51.40 o 
   6   1  15     4848.12     5005.92    183.11 o 
   7   1  15     1694.52     1651.41     76.53 o 
   8   1  15      679.58      595.87     79.52 o 
   9   1  15      642.52      758.89    159.74 o 
  10   1  15      205.24      -25.51    238.80 o 
  -9   2  15       78.48      -18.45    102.26 o 
  -8   2  15       22.65       27.33     64.71 o 
  -7   2  15     1719.34     1661.39    232.68 o 
  -6   2  15      788.53      724.60     66.42 o 
  -5   2  15     2049.05     2102.88    108.87 o 
  -4   2  15     3319.45     3374.92     94.59 o 
  -3   2  15     3912.80     3860.83    158.42 o 
  -2   2  15     6904.56     7448.04    106.31 o 
  -1   2  15     1391.11     1370.91     28.03 o 
   0   2  15     9312.66     9813.63    128.82 o 
   1   2  15     1392.75     1392.01     35.38 o 
   2   2  15     6826.69     7417.06    105.02 o 
   3   2  15     3780.13     3776.36    124.85 o 
   4   2  15     3308.17     3405.16     73.89 o 
   5   2  15     2052.29     1935.28     75.04 o 
   6   2  15      826.46      838.16     72.60 o 
   7   2  15     1727.19     1754.35     85.95 o 
   8   2  15       35.64      -77.67     77.67 o 
   9   2  15       80.06      202.06    180.63 o 
  -9   3  15     1310.31     1064.10    114.82 o 
  -8   3  15      808.37      784.87     81.63 o 
  -7   3  15     1060.60     1041.42     73.15 o 
  -6   3  15     3970.63     4233.39    135.85 o 
  -5   3  15      475.57      477.54     45.22 o 
  -4   3  15    15080.03    15467.74    234.21 o 
  -3   3  15     4565.88     4405.55    101.23 o 
  -2   3  15     7150.47     7094.40    118.32 o 
  -1   3  15     3482.60     3289.82     57.24 o 
   0   3  15      178.63      173.53     27.65 o 
   1   3  15     3644.67     3378.39     84.26 o 
   2   3  15     6948.18     6805.34    124.18 o 
   3   3  15     4565.17     4504.15     56.60 o 
   4   3  15    15267.81    15786.99    308.72 o 
   5   3  15      424.37      392.03     40.36 o 
   6   3  15     4174.64     4353.90    137.41 o 
   7   3  15     1077.43      899.35     79.54 o 
   8   3  15      863.34     1010.31    214.31 o 
  -9   4  15       53.36      152.71    118.03 o 
  -8   4  15      810.65      813.40     80.87 o 
  -7   4  15      810.92      762.36     71.92 o 
  -6   4  15      359.96      369.77    107.84 o 
  -5   4  15     1724.15     1668.91     76.26 o 
  -4   4  15     4246.87     4402.88     96.91 o 
  -3   4  15     1511.31     1476.81     50.94 o 
  -2   4  15     4786.47     4668.86    120.28 o 
  -1   4  15     1038.70      948.07     32.72 o 
   0   4  15     2933.92     2460.32     50.99 o 
   1   4  15     1057.18      990.77     36.53 o 
   2   4  15     4712.59     4628.81     82.21 o 
   3   4  15     1692.74     1667.63     50.80 o 
   4   4  15     4159.23     4257.50     95.21 o 
   5   4  15     1658.91     1517.86     69.72 o 
   6   4  15      343.32      268.49     78.82 o 
   7   4  15      740.52      671.36     83.02 o 
   8   4  15      836.36      921.96    127.48 o 
  -9   5  15     2457.46     2258.95    168.51 o 
  -8   5  15      608.25      550.37     88.57 o 
  -7   5  15     1554.97     1395.13     96.50 o 
  -6   5  15      305.97      299.88     58.71 o 
  -5   5  15       88.43      133.49     58.13 o 
  -4   5  15     1273.38     1220.81     53.16 o 
  -3   5  15     5194.03     5267.76    114.57 o 
  -2   5  15     3878.61     3960.54     85.14 o 
  -1   5  15    26104.32    26401.87    359.28 o 
   0   5  15     3452.64     3673.43     59.63 o 
   1   5  15    26159.21    26588.20    607.68 o 
   2   5  15     4111.52     4272.22    119.79 o 
   3   5  15     5302.89     5390.01    155.23 o 
   4   5  15     1301.77     1210.59     61.70 o 
   5   5  15      112.40      211.73     48.49 o 
   6   5  15      286.49      404.82     79.66 o 
   7   5  15     1638.81     1651.12    133.00 o 
   8   5  15      562.48      710.28    192.88 o 
   9   5  15     2490.08     2481.89    297.99 o 
  -9   6  15      166.48      272.38    147.45 o 
  -8   6  15      834.71      811.99    101.48 o 
  -7   6  15     2355.63     2406.17    145.58 o 
  -6   6  15      557.88      460.84    114.30 o 
  -5   6  15     1833.37     1857.13     79.24 o 
  -4   6  15      102.63       73.46     58.93 o 
  -3   6  15     6588.11     6401.55    166.24 o 
  -2   6  15     1442.39     1406.85     46.80 o 
  -1   6  15     4746.87     4550.65     84.86 o 
   0   6  15     3934.51     4015.56     94.57 o 
   1   6  15     4565.17     4386.07    128.30 o 
   2   6  15     1395.84     1430.88     65.38 o 
   3   6  15     6581.29     6657.40    117.15 o 
   4   6  15      113.54      108.34     43.64 o 
   5   6  15     1898.15     1814.24     87.45 o 
   6   6  15      552.23      511.07     94.12 o 
   7   6  15     2495.73     2376.78    247.99 o 
   8   6  15      781.99      528.63    177.57 o 
  -9   7  15      180.14      272.31    124.40 o 
  -8   7  15      457.34      270.84     87.94 o 
  -7   7  15      125.81      154.59     91.65 o 
  -6   7  15      178.94      113.30     57.24 o 
  -5   7  15     1985.13     1929.19     96.56 o 
  -4   7  15      504.77      542.66     65.56 o 
  -3   7  15      625.09      586.46     58.26 o 
  -2   7  15     2170.60     1998.52     68.05 o 
  -1   7  15        1.10       24.77     23.27 o 
   0   7  15     6266.28     6176.61    133.33 o 
   1   7  15        8.04      117.47     44.90 o 
   2   7  15     2312.39     2250.88     90.39 o 
   3   7  15      717.60      644.62     55.48 o 
   4   7  15      470.19      295.32     61.86 o 
   5   7  15     2024.56     1940.34    122.90 o 
   6   7  15      173.07       47.03    175.02 o 
   7   7  15      153.47      291.19    192.88 o 
   8   7  15      443.25      253.09    218.39 o 
   9   7  15      163.50      197.96    358.71 o 
  -8   8  15     1462.92     1447.57    128.30 o 
  -7   8  15      847.73      851.11    151.04 o 
  -6   8  15      672.15      575.30     93.82 o 
  -5   8  15     1763.55     1790.08     96.02 o 
  -4   8  15      238.78      345.74    185.73 o 
  -3   8  15      215.94      272.98     51.82 o 
  -2   8  15     6071.64     6063.72    207.76 o 
  -1   8  15     2694.57     2705.31    100.34 o 
   0   8  15    19952.35    20207.12    382.33 o 
   1   8  15     2498.54     2489.77     79.98 o 
   2   8  15     6143.16     6610.90    204.56 o 
   3   8  15      249.54      223.35     34.10 o 
   4   8  15      229.53      174.91     63.02 o 
   5   8  15     1730.30     1660.03    119.59 o 
   6   8  15      645.95      461.27    172.47 o 
   7   8  15      787.18      657.21    213.29 o 
   8   8  15     1431.20     1681.81    229.62 o 
  -8   9  15      647.99      571.49    215.33 o 
  -7   9  15      354.63      296.97    140.83 o 
  -6   9  15      808.20      547.29     97.57 o 
  -5   9  15       93.40      145.11     79.34 o 
  -4   9  15      101.51      128.58     85.72 o 
  -3   9  15     8755.02     9059.11    394.94 o 
  -2   9  15     1001.89     1045.17     94.85 o 
  -1   9  15    11217.50    11645.13    285.07 o 
   0   9  15     1929.14     1986.91     84.52 o 
   1   9  15    11218.95    11440.08    235.42 o 
   2   9  15      882.94      816.37     89.23 o 
   3   9  15     8691.79     8524.70    230.93 o 
   4   9  15      130.98      118.04     56.31 o 
   5   9  15      104.67       80.88     77.55 o 
   6   9  15      835.84      589.99     88.42 o 
   7   9  15      323.65      360.24    160.22 o 
   8   9  15      609.46      555.16    247.99 o 
  -7  10  15      751.26      446.99    202.06 o 
  -6  10  15        8.05      134.56    143.89 o 
  -5  10  15     1912.46     1990.01    161.08 o 
  -4  10  15     2206.80     1952.24    195.94 o 
  -3  10  15      836.93      803.15    115.32 o 
  -2  10  15     2461.07     2496.18    175.53 o 
  -1  10  15      605.04      705.24     82.14 o 
   0  10  15     2957.47     2982.19    118.63 o 
   1  10  15      701.97      642.55     63.97 o 
   2  10  15     2384.78     2497.69    106.33 o 
   3  10  15      817.94      982.00     73.98 o 
   4  10  15     2230.36     2316.73    114.98 o 
   5  10  15     1876.03     2031.28    149.70 o 
   6  10  15        7.73      -83.16     83.16 o 
  -6  11  15      251.79      119.27    117.22 o 
  -5  11  15     1423.56     1235.65    154.19 o 
  -4  11  15      987.25      920.50    156.14 o 
  -3  11  15     3310.38     3115.63    207.16 o 
  -2  11  15      982.80     1062.36    135.73 o 
  -1  11  15     3823.53     3567.74    172.49 o 
   0  11  15       22.87      -38.91     53.91 o 
   1  11  15     3735.30     3603.70    142.48 o 
   2  11  15     1040.20      900.63     77.08 o 
   3  11  15     3220.58     3288.74    199.34 o 
   4  11  15      990.12      651.09    154.10 o 
   5  11  15     1427.41     1234.82    137.59 o 
   6  11  15      282.72      290.85    131.09 o 
  -6  12  15      297.52      298.06    122.84 o 
  -5  12  15      533.57      598.43    116.50 o 
  -4  12  15      158.84      139.81    142.87 o 
  -3  12  15      353.03      349.02    126.54 o 
  -2  12  15      104.13      244.92    117.36 o 
  -1  12  15      196.17      178.59     96.95 o 
   0  12  15        1.21       10.32     62.82 o 
   1  12  15      172.79      138.09     63.06 o 
   2  12  15       69.59      150.64     55.41 o 
   3  12  15      285.84      124.50    172.47 o 
   4  12  15      162.42      270.06    105.61 o 
   5  12  15      447.78      229.87    128.36 o 
   6  12  15      317.64      274.67    151.27 o 
  -6  13  15      183.21       36.74    191.86 o 
  -5  13  15      114.96       91.85    160.73 o 
  -4  13  15      334.34      599.04    170.43 o 
  -3  13  15       29.17       42.86    125.52 o 
  -2  13  15      636.17      669.46    149.00 o 
  -1  13  15      131.36       16.33    105.11 o 
   0  13  15      567.02      476.58    138.79 o 
   1  13  15      111.80      120.18    122.97 o 
   2  13  15      593.81      517.58    109.10 o 
   3  13  15       19.56      218.39    182.67 o 
   4  13  15      332.15      267.50    134.86 o 
   5  13  15       97.54       64.34    120.86 o 
   6  13  15      145.57      154.10    211.25 o 
  -5  14  15     2684.44     3123.80    349.02 o 
  -4  14  15      154.55      299.01    175.53 o 
  -3  14  15     1291.34     1118.48    186.75 o 
  -2  14  15      483.89      755.18    170.43 o 
  -1  14  15     1471.62     1824.68    195.94 o 
   0  14  15      818.00      586.80    161.24 o 
   1  14  15     1453.05     1361.22    155.63 o 
   2  14  15      472.65      470.46    162.26 o 
   3  14  15     1350.74     1035.82    253.09 o 
   4  14  15      129.77      -37.48    170.43 o 
   5  14  15     2776.88     2608.98    233.05 o 
  -3  15  15      232.40      667.42    210.23 o 
  -2  15  15      827.13      870.21    252.07 o 
  -1  15  15     1007.95     1183.80    234.72 o 
   0  15  15       20.95      135.73    133.69 o 
   1  15  15     1040.83      977.65    188.80 o 
   2  15  15      796.72      727.63    211.25 o 
   3  15  15      245.57      460.33    165.94 o 
  -1  16  15      108.79       76.54    195.94 o 
   1  16  15      107.68      275.54    156.14 o 
   0   0  16    31170.69    29936.81    732.73 o 
   1   0  16     3864.01     3626.60     73.85 o 
   2   0  16     2415.91     2416.07     54.13 o 
   3   0  16     1383.40     1395.26     43.47 o 
   4   0  16     2608.51     2662.10     86.45 o 
   5   0  16      131.93      233.73     58.70 o 
   6   0  16      408.51      463.26     66.01 o 
   7   0  16     2118.06     2026.94     83.62 o 
   8   0  16      709.79      624.80     97.14 o 
   9   0  16     1673.15     1695.32    159.92 o 
  -9   1  16       26.76       31.25    112.23 o 
  -8   1  16       79.13      104.05    101.05 o 
  -7   1  16      372.41      335.29     86.46 o 
  -6   1  16       97.41       87.50     51.19 o 
  -5   1  16      697.15      706.94     69.99 o 
  -4   1  16     2793.58     2850.94    100.27 o 
  -3   1  16      194.61      133.86     17.63 o 
  -2   1  16     9342.97     9344.10    153.93 o 
  -1   1  16     2357.51     2262.74     42.89 o 
   0   1  16     6262.35     5897.86     98.99 o 
   1   1  16     2486.74     2462.74     55.92 o 
   2   1  16     9790.72     9595.25    187.14 o 
   3   1  16      213.23      166.44     33.72 o 
   4   1  16     2924.69     2919.59     64.23 o 
   5   1  16      629.03      610.76     45.47 o 
   6   1  16      107.57      129.64     46.87 o 
   7   1  16      398.63      346.15     56.82 o 
   8   1  16      102.31      103.86     70.06 o 
   9   1  16       30.77      131.54     96.96 o 
  -9   2  16     1154.48     1100.98    127.07 o 
  -8   2  16      630.64      614.27     82.38 o 
  -7   2  16     2437.34     2606.96    130.02 o 
  -6   2  16      355.07      329.08     64.09 o 
  -5   2  16     2458.33     2393.30     93.39 o 
  -4   2  16      339.10      297.32     39.56 o 
  -3   2  16     5437.95     5372.58    119.68 o 
  -2   2  16     2368.37     2446.08     45.54 o 
  -1   2  16    33092.75    33850.38    364.69 o 
   0   2  16    11853.21    12617.63    214.25 o 
   1   2  16    33091.88    33841.19    480.97 o 
   2   2  16     2362.50     2387.49     57.06 o 
   3   2  16     5416.66     5190.54     73.50 o 
   4   2  16      305.04      288.45     32.90 o 
   5   2  16     2475.86     2522.44     90.72 o 
   6   2  16      309.51      322.11     65.58 o 
   7   2  16     2394.66     2453.61    100.27 o 
   8   2  16      626.45      590.75     92.24 o 
   9   2  16     1222.72     1307.28    234.72 o 
  -9   3  16       44.02      236.47     95.33 o 
  -8   3  16     1510.79     1480.04     95.88 o 
  -7   3  16       73.93      263.73     76.57 o 
  -6   3  16     1212.43     1249.81     76.30 o 
  -5   3  16     2408.36     2423.28     82.68 o 
  -4   3  16     1441.35     1478.28     60.80 o 
  -3   3  16     4489.38     4518.49    116.49 o 
  -2   3  16    14209.98    14403.53    244.84 o 
  -1   3  16      559.72      603.14     27.05 o 
   0   3  16    24325.66    25056.92    470.20 o 
   1   3  16      478.27      503.82     31.15 o 
   2   3  16    14115.34    14195.59    234.43 o 
   3   3  16     4650.23     4560.08     81.60 o 
   4   3  16     1494.12     1524.09     60.40 o 
   5   3  16     2385.25     2306.57     79.39 o 
   6   3  16     1274.07     1233.39     76.36 o 
   7   3  16       60.53       15.62     66.86 o 
   8   3  16     1638.87     1579.28    309.22 o 
  -9   4  16      928.44      705.22     98.49 o 
  -8   4  16      218.69      240.00     75.92 o 
  -7   4  16      353.33      290.59     79.63 o 
  -6   4  16     1360.48     1275.06     72.00 o 
  -5   4  16       51.74       -6.46     33.64 o 
  -4   4  16     3298.39     3258.83     94.87 o 
  -3   4  16      882.43      817.70     47.91 o 
  -2   4  16     9140.04     9226.01    184.02 o 
  -1   4  16     2120.30     2035.21     48.49 o 
   0   4  16     5251.58     5623.60     88.79 o 
   1   4  16     2358.30     2094.81     88.93 o 
   2   4  16     9003.64     9025.02    153.46 o 
   3   4  16      866.52      852.11     43.75 o 
   4   4  16     3324.40     3348.01     78.32 o 
   5   4  16       49.50       86.21     36.83 o 
   6   4  16     1440.76     1514.56     96.62 o 
   7   4  16      341.92      282.92     69.00 o 
   8   4  16      213.31      213.29    143.89 o 
  -9   5  16      390.33      180.33    132.86 o 
  -8   5  16      104.49      169.65     78.05 o 
  -7   5  16     1019.47      972.34     95.67 o 
  -6   5  16      359.92      392.88     48.34 o 
  -5   5  16     3403.40     3414.88    110.47 o 
  -4   5  16     1200.43     1264.94    118.22 o 
  -3   5  16     4542.13     4582.10    109.60 o 
  -2   5  16      160.69      191.81     32.65 o 
  -1   5  16     2742.37     2857.89     81.18 o 
   0   5  16      446.11      412.69     23.51 o 
   1   5  16     2604.32     2600.43     70.44 o 
   2   5  16      121.40       96.68     29.70 o 
   3   5  16     4581.72     4620.89    113.42 o 
   4   5  16     1256.81     1300.14     68.16 o 
   5   5  16     3519.60     3577.56    112.27 o 
   6   5  16      333.01      256.62    165.32 o 
   7   5  16     1036.65      965.48     99.26 o 
   8   5  16      115.25       76.54    156.14 o 
  -9   6  16      606.98      518.95    109.30 o 
  -8   6  16     1028.85     1175.76    130.82 o 
  -7   6  16     1450.40     1266.57    103.87 o 
  -6   6  16     2018.65     2220.28    127.96 o 
  -5   6  16       72.37       57.17     40.95 o 
  -4   6  16     1578.62     1565.01     74.62 o 
  -3   6  16     1105.45     1035.10     52.00 o 
  -2   6  16      632.91      630.80     33.62 o 
  -1   6  16     1527.85     1441.72     40.05 o 
   0   6  16      407.41      382.27     19.89 o 
   1   6  16     1551.22     1574.71     73.24 o 
   2   6  16      599.57      614.54     48.04 o 
   3   6  16     1050.74     1087.19     51.70 o 
   4   6  16     1657.57     1754.19     77.45 o 
   5   6  16       41.45      -14.29     52.20 o 
   6   6  16     2013.12     1978.94    146.44 o 
   7   6  16     1448.84     1577.72    201.04 o 
  -8   7  16      423.48      264.56    122.19 o 
  -7   7  16      965.37     1069.16     84.97 o 
  -6   7  16      190.49      221.76     63.70 o 
  -5   7  16     5187.30     5514.59    158.61 o 
  -4   7  16     1228.21     1157.95     84.19 o 
  -3   7  16     4622.96     4787.92    161.30 o 
  -2   7  16      872.52     1016.65     67.54 o 
  -1   7  16     2340.96     2242.58     61.15 o 
   0   7  16     1897.32     1744.44     71.05 o 
   1   7  16     2389.66     2581.40    102.42 o 
   2   7  16      908.42      879.03     62.74 o 
   3   7  16     4457.87     4595.17    119.40 o 
   4   7  16     1307.63     1209.94     82.53 o 
   5   7  16     5417.42     5750.11    238.49 o 
   6   7  16      181.24      252.07    131.65 o 
   7   7  16     1095.61     1184.78    127.33 o 
  -8   8  16      604.77      722.60    104.01 o 
  -7   8  16      268.47      486.34    118.32 o 
  -6   8  16     3264.94     3202.74    145.32 o 
  -5   8  16      298.41      249.00     62.56 o 
  -4   8  16     4249.91     4180.37    161.97 o 
  -3   8  16     2578.75     2572.72    171.45 o 
  -2   8  16     4180.87     4174.12    137.87 o 
  -1   8  16     1449.57     1590.66     74.04 o 
   0   8  16     1057.76     1049.92     59.30 o 
   1   8  16     1478.15     1353.08     73.58 o 
   2   8  16     4221.51     4077.97    126.64 o 
   3   8  16     2584.23     2703.03     78.46 o 
   4   8  16     4166.75     4245.48    148.77 o 
   5   8  16      300.21      370.79    195.94 o 
   6   8  16     3135.29     3005.42    269.42 o 
   7   8  16      313.26      452.70    138.47 o 
   8   8  16      645.46      562.30    253.09 o 
  -8   9  16       58.66      173.49    235.74 o 
  -7   9  16     1473.97     1635.89    222.47 o 
  -6   9  16       90.28      -29.59    108.17 o 
  -5   9  16     4980.65     5089.25    216.60 o 
  -4   9  16        8.11      -12.25     85.72 o 
  -3   9  16     7974.48     7713.05    409.23 o 
  -2   9  16      174.36      104.58     61.05 o 
  -1   9  16     5690.44     5617.67    150.24 o 
   0   9  16        6.27      -36.35     42.69 o 
   1   9  16     5889.83     5640.72    163.31 o 
   2   9  16      199.48      140.64     94.25 o 
   3   9  16     8104.67     8017.69    199.44 o 
   4   9  16        9.98       28.49     50.56 o 
   5   9  16     4944.52     5077.80    191.16 o 
   6   9  16       83.63      -69.13    101.76 o 
  -7  10  16      629.06      554.14    183.69 o 
  -6  10  16     2041.15     1712.16    157.31 o 
  -5  10  16      545.85      732.69    218.90 o 
  -4  10  16     1944.36     2114.51    185.73 o 
  -3  10  16     1896.49     1707.32    162.26 o 
  -2  10  16      329.62      277.58     95.93 o 
  -1  10  16     3427.31     3560.20    153.03 o 
   0  10  16      227.15      283.85     56.35 o 
   1  10  16     3535.29     3591.10    117.58 o 
   2  10  16      358.45      272.84     47.98 o 
   3  10  16     2022.43     2020.33    115.15 o 
   4  10  16     1805.30     1945.87     98.67 o 
   5  10  16      533.12      533.69    105.32 o 
   6  10  16     1871.92     1792.31    167.37 o 
  -7  11  16      455.84      364.32    197.98 o 
  -6  11  16      281.31      151.78    120.62 o 
  -5  11  16     2299.83     2372.50    184.97 o 
  -4  11  16      625.88      526.59    120.42 o 
  -3  11  16     2136.36     2454.34    184.71 o 
  -2  11  16     2805.60     2876.83    244.92 o 
  -1  11  16      880.04     1031.19    103.83 o 
   0  11  16     3963.47     3776.16    142.93 o 
   1  11  16      848.76      842.74     75.80 o 
   2  11  16     2847.93     2967.91    127.76 o 
   3  11  16     1975.89     2241.16    146.57 o 
   4  11  16      632.15      627.59    104.60 o 
   5  11  16     2215.43     2115.38    137.62 o 
   6  11  16      306.63      143.57    125.68 o 
   7  11  16      444.46      813.35    270.44 o 
  -6  12  16      470.48      487.81    202.06 o 
  -5  12  16      463.39      318.69    148.48 o 
  -4  12  16      566.58      512.30    159.20 o 
  -3  12  16     1680.45     1459.34    225.53 o 
  -2  12  16      650.18      512.30    130.63 o 
  -1  12  16     2659.03     2982.97    224.51 o 
   0  12  16     1572.35     1490.50    104.05 o 
   1  12  16     2568.97     2596.57    131.66 o 
   2  12  16      644.65      663.70     86.27 o 
   3  12  16     1653.64     1426.68    211.25 o 
   4  12  16      509.39      518.13    119.59 o 
   5  12  16      462.76      606.55    120.66 o 
   6  12  16      442.92      252.82    148.23 o 
  -5  13  16      861.88     1105.28    172.33 o 
  -4  13  16      458.67      242.88    175.53 o 
  -3  13  16     1402.50     1117.46    187.77 o 
  -2  13  16     1367.87     1399.13    193.90 o 
  -1  13  16      507.03      604.14    144.91 o 
   0  13  16     1904.95     1771.14    142.11 o 
   1  13  16      481.97      460.89     81.51 o 
   2  13  16     1310.28     1351.46    130.19 o 
   3  13  16     1378.39     1368.16    145.32 o 
   4  13  16      417.64      338.69    130.62 o 
   5  13  16      877.67      913.31    194.41 o 
  -5  14  16       16.03      -45.92    185.73 o 
  -4  14  16     1031.97      958.26    243.90 o 
  -3  14  16      258.22       11.23    146.95 o 
  -2  14  16      408.46      914.38    179.61 o 
  -1  14  16     1929.20     2148.18    257.17 o 
   0  14  16      851.93      723.38    120.59 o 
   1  14  16     1970.09     1903.34    163.16 o 
   2  14  16      427.21      631.70    213.29 o 
   3  14  16      237.68      262.27    216.35 o 
   4  14  16     1096.72     1045.22    173.29 o 
   5  14  16       16.75      -33.44    162.37 o 
  -3  15  16      166.10     -126.54    185.73 o 
  -2  15  16      977.38     1041.95    210.23 o 
  -1  15  16       45.80       52.05    151.04 o 
   0  15  16      893.19      684.77    185.73 o 
   1  15  16       47.35     -136.75    136.75 o 
   2  15  16     1012.39      773.71    195.67 o 
   3  15  16      177.93        2.92    155.56 o 
  -1  16  16     2355.48     2633.99    301.56 o 
   0  16  16       11.21     -104.09    162.26 o 
   1   0  17     1604.40     1625.73     40.18 o 
   2   0  17     2234.01     1933.29     55.20 o 
   3   0  17     3486.25     3544.07    121.27 o 
   4   0  17     2508.16     2402.29    135.73 o 
   5   0  17     2307.91     2423.36    244.41 o 
   6   0  17     3957.01     4169.78    113.86 o 
   7   0  17       31.80      -49.10     49.10 o 
   8   0  17     1412.79     1323.35     97.05 o 
   9   0  17      172.84      114.56    102.21 o 
  -9   1  17        0.96      221.52    104.56 o 
  -8   1  17      696.06      644.11     90.29 o 
  -7   1  17     1255.02     1264.88     90.54 o 
  -6   1  17     3696.75     3865.90    133.15 o 
  -5   1  17     6016.64     5881.26    160.26 o 
  -4   1  17     5455.33     5613.59    161.75 o 
  -3   1  17    11475.28    11455.97    154.64 o 
  -2   1  17     4984.39     4903.00     89.03 o 
  -1   1  17     1998.24     1929.43     41.72 o 
   0   1  17     1851.78     1694.20     80.31 o 
   1   1  17     2049.48     1999.88     50.59 o 
   2   1  17     4721.24     4644.03    111.41 o 
   3   1  17    11435.62    11846.49    210.79 o 
   4   1  17     5579.58     5561.55    101.85 o 
   5   1  17     6194.30     6502.30    146.98 o 
   6   1  17     3824.35     3980.68    107.28 o 
   7   1  17     1323.59     1427.67     88.15 o 
   8   1  17      750.47      644.02     84.10 o 
   9   1  17        1.87      181.47     82.86 o 
  -9   2  17       27.66       -0.36     90.37 o 
  -8   2  17      955.15      896.74    132.12 o 
  -7   2  17     2083.33     2182.74     85.88 o 
  -6   2  17     2089.65     2004.04    101.72 o 
  -5   2  17     2132.04     2236.19     87.27 o 
  -4   2  17     3647.03     3497.19    152.47 o 
  -3   2  17     5130.35     4855.09    165.21 o 
  -2   2  17     3992.90     4192.92     70.08 o 
  -1   2  17     2589.98     2556.62     52.84 o 
   0   2  17     4612.36     4489.77     71.32 o 
   1   2  17     2664.90     2608.28     49.50 o 
   2   2  17     3974.99     4031.01     87.23 o 
   3   2  17     5012.17     4969.98     69.33 o 
   4   2  17     3659.15     3692.14    103.37 o 
   5   2  17     2073.96     2181.61    145.93 o 
   6   2  17     1945.62     1824.71    142.87 o 
   7   2  17     1987.73     1987.59     92.64 o 
   8   2  17      875.99      932.39    135.51 o 
   9   2  17       19.47      122.46    197.98 o 
  -9   3  17      336.12      125.29     87.01 o 
  -8   3  17      484.96      429.92     76.44 o 
  -7   3  17      189.53      212.62     79.10 o 
  -6   3  17     2487.48     2404.00    108.30 o 
  -5   3  17     1237.28     1271.22     69.39 o 
  -4   3  17     2858.36     2843.15     88.14 o 
  -3   3  17      109.17      133.03     27.24 o 
  -2   3  17     4394.33     4260.75     87.74 o 
  -1   3  17     5528.16     5766.36     76.50 o 
   0   3  17     9235.79     9167.44    152.63 o 
   1   3  17     5753.23     5928.82    107.65 o 
   2   3  17     4206.69     4175.79     74.27 o 
   3   3  17      156.52      198.27     25.03 o 
   4   3  17     2881.14     2880.87     70.53 o 
   5   3  17     1080.62     1120.81    101.54 o 
   6   3  17     2376.71     2372.48    106.79 o 
   7   3  17      158.29      169.05     74.47 o 
   8   3  17      424.18      315.95     92.05 o 
   9   3  17      358.13      286.92    125.24 o 
  -9   4  17     1343.40     1311.10    111.09 o 
  -8   4  17     1249.04     1066.41     91.07 o 
  -7   4  17      836.20      893.04    100.43 o 
  -6   4  17     2676.02     2691.06    112.69 o 
  -5   4  17       56.97       79.70     44.07 o 
  -4   4  17     1730.00     1710.92     73.15 o 
  -3   4  17     1656.42     1643.45     63.35 o 
  -2   4  17     3088.45     2982.85    109.90 o 
  -1   4  17     9241.73     9123.99    153.40 o 
   0   4  17     8085.95     8297.82    151.71 o 
   1   4  17     9359.59     9649.71    166.11 o 
   2   4  17     3032.46     2841.90     65.57 o 
   3   4  17     1699.04     1640.20     64.37 o 
   4   4  17     1722.19     1654.15     76.01 o 
   5   4  17       84.29       72.82     39.11 o 
   6   4  17     2817.46     2875.27    143.58 o 
   7   4  17      889.07      993.75    102.94 o 
   8   4  17     1267.06     1093.99    217.37 o 
   9   4  17     1289.83     1470.56    219.41 o 
  -9   5  17      487.37      519.71    108.12 o 
  -8   5  17      805.61      738.54     91.43 o 
  -7   5  17     2827.01     2829.65    122.63 o 
  -6   5  17      329.01      260.73     59.77 o 
  -5   5  17     7467.43     7584.96    163.35 o 
  -4   5  17      630.50      604.68     51.23 o 
  -3   5  17     5590.49     5516.22    141.26 o 
  -2   5  17      511.80      500.96     42.84 o 
  -1   5  17     1707.01     1651.05     72.47 o 
   0   5  17     3101.96     3242.65     58.89 o 
   1   5  17     1707.83     1408.92     97.80 o 
   2   5  17      524.92      479.52     47.89 o 
   3   5  17     5626.95     5576.86    447.50 o 
   4   5  17      607.00      570.17     50.13 o 
   5   5  17     7462.92     7440.92    195.09 o 
   6   5  17      357.09      463.26    175.02 o 
   7   5  17     2811.78     2560.82    137.60 o 
   8   5  17      811.53      831.72    172.47 o 
   9   5  17      492.73      428.62    165.32 o 
  -9   6  17      566.24      396.56    125.71 o 
  -8   6  17      517.11      445.83    107.23 o 
  -7   6  17      645.67      590.91     94.59 o 
  -6   6  17      679.18      616.31    119.40 o 
  -5   6  17      260.94      181.44     51.37 o 
  -4   6  17      269.85      217.50     43.38 o 
  -3   6  17      389.89      346.74     36.52 o 
  -2   6  17     1441.15     1405.77     50.04 o 
  -1   6  17     2138.93     2125.28     71.13 o 
   0   6  17      104.64      119.25     18.38 o 
   1   6  17     2061.10     2196.51    101.86 o 
   2   6  17     1356.63     1439.35     71.99 o 
   3   6  17      429.39      387.91     47.56 o 
   4   6  17      296.44      317.53     59.14 o 
   5   6  17      249.34      253.14     57.59 o 
   6   6  17      710.55      692.19     95.32 o 
   7   6  17      695.49      446.46    109.31 o 
   8   6  17      563.68      723.55    182.67 o 
   9   6  17      500.67      457.72    133.08 o 
  -8   7  17      784.88     1011.69    144.85 o 
  -7   7  17      459.69      309.95    111.78 o 
  -6   7  17     1507.16     1380.29    125.55 o 
  -5   7  17     1428.64     1549.71    118.00 o 
  -4   7  17      241.64      309.60     52.35 o 
  -3   7  17     2400.52     2587.85    104.84 o 
  -2   7  17     2622.49     2695.71     82.97 o 
  -1   7  17       93.39      132.16     38.44 o 
   0   7  17     2272.00     2404.70     88.88 o 
   1   7  17      126.84      177.89     42.17 o 
   2   7  17     2649.10     2825.35    110.34 o 
   3   7  17     2430.49     2455.82     89.87 o 
   4   7  17      252.60      124.11     48.84 o 
   5   7  17     1453.65     1437.38     83.84 o 
   6   7  17     1559.27     1225.64    171.45 o 
   7   7  17      446.67      195.94    144.91 o 
  -8   8  17      658.85      739.47    115.16 o 
  -7   8  17      573.02      500.20    109.61 o 
  -6   8  17     1109.81     1082.89     87.89 o 
  -5   8  17      558.32      594.55     68.76 o 
  -4   8  17     2747.81     2709.70    193.90 o 
  -3   8  17      446.79      352.08     90.83 o 
  -2   8  17     1945.38     1877.70     96.18 o 
  -1   8  17     2830.39     2938.84    108.08 o 
   0   8  17      206.66      230.85     41.72 o 
   1   8  17     2856.77     3027.52     96.97 o 
   2   8  17     1918.17     1898.13     94.33 o 
   3   8  17      424.69      429.92     50.11 o 
   4   8  17     2715.52     2667.40    214.82 o 
   5   8  17      578.39      586.45     90.96 o 
   6   8  17     1057.42     1025.62    164.30 o 
   7   8  17      552.26      657.21    165.32 o 
   8   8  17      641.41      327.59    218.39 o 
  -8   9  17       96.22      182.66    145.90 o 
  -7   9  17      839.26     1115.42    196.96 o 
  -6   9  17      242.29      138.79    116.34 o 
  -5   9  17      780.46      730.05    109.71 o 
  -4   9  17     1677.92     1678.75    164.30 o 
  -3   9  17       96.15       91.85     90.83 o 
  -2   9  17     4907.70     4820.76    193.00 o 
  -1   9  17     1607.67     1375.54    107.97 o 
   0   9  17     2630.30     2675.90    106.55 o 
   1   9  17     1637.79     1438.14     82.31 o 
   2   9  17     4826.49     4630.42    291.36 o 
   3   9  17      118.81      231.18    116.34 o 
   4   9  17     1650.54     1591.76    110.07 o 
   5   9  17      771.87      765.06    147.97 o 
   6   9  17      245.22       20.41    132.67 o 
  -7  10  17      399.66      201.04    165.32 o 
  -6  10  17      351.25      104.28    117.36 o 
  -5  10  17      479.24      388.38     96.77 o 
  -4  10  17       32.84      111.24    115.32 o 
  -3  10  17     1923.17     1973.68    183.69 o 
  -2  10  17      826.72      807.75    106.13 o 
  -1  10  17     9142.69     9240.69    262.37 o 
   0  10  17     1036.94     1102.32     75.77 o 
   1  10  17     9263.11     9274.74    223.35 o 
   2  10  17      812.58      758.77     59.60 o 
   3  10  17     2057.65     1995.99    127.12 o 
   4  10  17       20.28       24.65     61.45 o 
   5  10  17      492.96      452.00     80.51 o 
   6  10  17      359.79      107.15    181.65 o 
   7  10  17      405.04      191.26    159.20 o 
  -6  11  17      514.17      651.87    130.59 o 
  -5  11  17      120.89       48.15     88.72 o 
  -4  11  17      776.85      976.63    144.91 o 
  -3  11  17       24.63      -87.76     87.76 o 
  -2  11  17     4123.39     4123.90    268.40 o 
  -1  11  17     2352.95     2321.50    136.56 o 
   0  11  17     4779.55     4759.82    165.76 o 
   1  11  17     2277.74     2279.10    118.89 o 
   2  11  17     4106.54     4322.84    154.50 o 
   3  11  17       27.84       40.41     87.60 o 
   4  11  17      802.84      726.99    128.78 o 
   5  11  17      141.42       49.73     93.06 o 
   6  11  17      538.01      369.94    122.12 o 
   7  11  17       53.90      364.32    255.13 o 
  -6  12  17      476.08      395.96    163.28 o 
  -5  12  17      272.49      200.07    102.77 o 
  -4  12  17      667.56      690.89    180.63 o 
  -3  12  17      892.52     1186.86    172.47 o 
  -2  12  17     1013.77     1171.55    173.49 o 
  -1  12  17      960.09      982.54    105.62 o 
   0  12  17      918.15      906.36     91.61 o 
   1  12  17      988.73      933.86     88.74 o 
   2  12  17     1016.03      952.66    111.25 o 
   3  12  17      876.80      739.79    121.72 o 
   4  12  17      719.05      773.81    125.88 o 
   5  12  17      263.61      105.53    291.36 o 
   6  12  17      522.96      454.13    253.09 o 
  -5  13  17      763.57      733.15    343.91 o 
  -4  13  17      346.78      590.88    173.49 o 
  -3  13  17     1983.46     2151.25    207.16 o 
  -2  13  17      190.20      247.99    117.36 o 
  -1  13  17     1264.17      995.00    143.89 o 
   0  13  17       10.96      -55.11     94.91 o 
   1  13  17     1209.45     1083.62    110.25 o 
   2  13  17      153.23      359.14    116.94 o 
   3  13  17     1967.45     1963.47    195.94 o 
   4  13  17      314.25      230.42    129.93 o 
   5  13  17      807.01      844.26    162.91 o 
  -4  14  17     2170.00     2350.25    262.27 o 
  -3  14  17      674.25      655.17    174.51 o 
  -2  14  17     1715.49     1653.23    227.57 o 
  -1  14  17     1081.18      996.02    175.53 o 
   0  14  17     1108.81     1551.18    195.94 o 
   1  14  17     1023.71      849.50    104.16 o 
   2  14  17     1706.02     1956.33    259.21 o 
   3  14  17      609.27      534.75    235.74 o 
   4  14  17     2201.57     2334.59    220.22 o 
  -3  15  17     1431.46     1511.38    283.70 o 
  -2  15  17      120.74      165.32    152.06 o 
  -1  15  17      354.73      260.23    142.87 o 
   0  15  17       84.91      -20.41    177.57 o 
   1  15  17      342.42      343.63    133.53 o 
   2  15  17      124.93      103.57    112.96 o 
   3  15  17     1469.92     1870.89    209.41 o 
  -1  16  17      811.33      680.16    154.90 o 
   0  16  17       45.14       83.35    188.80 o 
   1  16  17      855.20      544.96    244.92 o 
   1   0  18     1391.55     1733.42     50.71 o 
   2   0  18    37281.40    39730.69   1099.09 o 
   3   0  18      671.89      757.41     32.06 o 
   4   0  18     2532.81     2418.62    137.77 o 
   5   0  18     1283.61     1154.05     86.23 o 
   6   0  18     2922.35     2906.21     96.46 o 
   7   0  18      243.61      150.08     66.58 o 
   8   0  18     1568.63     1599.87     98.96 o 
   9   0  18       14.88      -73.79    107.75 o 
  -9   1  18     1507.20     1609.99    150.25 o 
  -8   1  18      129.42       92.57     77.25 o 
  -7   1  18      423.05      290.74     61.23 o 
  -6   1  18      409.62      508.50     68.25 o 
  -5   1  18     2427.81     2475.94    203.08 o 
  -4   1  18      940.57      990.44     94.40 o 
  -3   1  18     3693.48     3674.93     67.99 o 
  -2   1  18      530.66      612.34     32.01 o 
  -1   1  18    14810.91    14868.06    169.00 o 
   0   1  18     8053.84     9056.73    178.73 o 
   1   1  18    14756.50    14916.10    201.55 o 
   2   1  18      496.76      502.71     31.38 o 
   3   1  18     3747.54     3601.57     62.02 o 
   4   1  18      957.14      924.97     38.47 o 
   5   1  18     2393.57     2476.25    116.46 o 
   6   1  18      385.31      440.87     54.83 o 
   7   1  18      473.68      424.85     69.44 o 
   8   1  18      119.07      -12.23     70.78 o 
   9   1  18     1479.93     1367.77    123.82 o 
  -9   2  18      278.77      211.10    109.69 o 
  -8   2  18     1728.69     1836.12    109.79 o 
  -7   2  18      191.19      184.49     58.33 o 
  -6   2  18     2391.03     2304.85    182.44 o 
  -5   2  18     1579.00     1687.29     80.49 o 
  -4   2  18      905.61      884.95     78.69 o 
  -3   2  18     2878.41     2920.60     59.99 o 
  -2   2  18     5424.29     5632.62     95.56 o 
  -1   2  18     1223.13     1258.40     33.86 o 
   0   2  18       72.39      232.06     35.45 o 
   1   2  18     1206.01     1218.56     31.27 o 
   2   2  18     5318.64     5508.61    107.07 o 
   3   2  18     2846.87     2869.06     60.42 o 
   4   2  18      947.53      915.21     49.82 o 
   5   2  18     1680.95     1700.94    110.78 o 
   6   2  18     2352.61     2409.72     93.05 o 
   7   2  18      239.20      142.87     61.59 o 
   8   2  18     1744.52     1881.13    112.17 o 
   9   2  18      289.15      230.71    136.02 o 
  -9   3  18      598.71      669.05     96.80 o 
  -8   3  18      226.53      118.75     68.16 o 
  -7   3  18      275.63      253.32     61.96 o 
  -6   3  18     1147.28     1269.59    128.95 o 
  -5   3  18      216.86      231.01     49.82 o 
  -4   3  18      705.87      725.00     55.14 o 
  -3   3  18     3010.07     2951.13     81.99 o 
  -2   3  18     4249.94     4614.83    103.66 o 
  -1   3  18     6604.03     6551.15     95.75 o 
   0   3  18       16.01       43.81     22.73 o 
   1   3  18     6186.17     6176.64    135.98 o 
   2   3  18     4308.79     4702.08    112.11 o 
   3   3  18     2802.88     2744.79     69.80 o 
   4   3  18      808.11      735.97     46.01 o 
   5   3  18      227.77      216.51     50.27 o 
   6   3  18     1164.05     1067.84     89.21 o 
   7   3  18      216.82      329.18     76.45 o 
   8   3  18      224.78       45.87    100.19 o 
   9   3  18      610.84      472.50    201.04 o 
  -9   4  18      114.62      132.80    118.57 o 
  -8   4  18     1145.49     1105.25     96.50 o 
  -7   4  18      508.54      493.46     73.61 o 
  -6   4  18     1023.92     1024.03     82.43 o 
  -5   4  18      967.31      949.67     58.98 o 
  -4   4  18     2290.60     2321.01     70.11 o 
  -3   4  18      772.69      832.13     41.09 o 
  -2   4  18     3798.05     3839.72     99.23 o 
  -1   4  18      489.14      431.12     32.71 o 
   0   4  18     5780.31     6090.77     85.96 o 
   1   4  18      528.95      509.09     35.82 o 
   2   4  18     3697.99     3909.04     82.73 o 
   3   4  18      735.22      701.15     37.33 o 
   4   4  18     2225.29     2088.13     68.10 o 
   5   4  18      889.40      870.62     71.03 o 
   6   4  18     1045.44     1017.88     76.33 o 
   7   4  18      436.53      429.27     75.24 o 
   8   4  18     1118.31     1032.71    113.49 o 
   9   4  18      109.70      209.32    144.72 o 
  -9   5  18      327.27       91.66     92.25 o 
  -8   5  18     1186.60     1199.74    116.03 o 
  -7   5  18       52.76      137.29     57.87 o 
  -6   5  18     2718.15     2789.48    191.08 o 
  -5   5  18     1173.89     1083.50     62.20 o 
  -4   5  18     3399.60     3305.51    102.59 o 
  -3   5  18       53.50       45.79     41.54 o 
  -2   5  18     3766.93     3805.83     96.53 o 
  -1   5  18     4160.85     4274.13     80.99 o 
   0   5  18       12.07       15.54     22.14 o 
   1   5  18     4169.91     4156.38    128.07 o 
   2   5  18     3715.93     3734.80    143.38 o 
   3   5  18       85.39      100.88     31.62 o 
   4   5  18     3102.86     2971.21    100.32 o 
   5   5  18     1170.31     1067.21     68.69 o 
   6   5  18     2566.18     2581.58    157.16 o 
   7   5  18       64.52      100.50    101.03 o 
   9   5  18      333.14      114.30    225.53 o 
  -9   6  18       59.29       24.48     99.15 o 
  -8   6  18       24.63       86.89     92.02 o 
  -7   6  18     2950.97     2900.53    154.37 o 
  -6   6  18      705.78      715.48     78.72 o 
  -5   6  18    11567.34    12202.33    286.73 o 
  -4   6  18     1156.19     1216.60    188.29 o 
  -3   6  18    10413.70     9851.41    357.53 o 
  -2   6  18     3832.65     3829.15     91.09 o 
  -1   6  18      999.93     1000.53     42.33 o 
   0   6  18     5475.59     5597.31     93.86 o 
   1   6  18      948.41      857.87     62.03 o 
   2   6  18     4065.24     3962.11    109.29 o 
   3   6  18    10493.62    10545.94    439.33 o 
   4   6  18     1228.21     1248.28     80.23 o 
   5   6  18    11681.96    12036.65    314.44 o 
   6   6  18      660.72      572.51    144.91 o 
   7   6  18     2896.07     2968.68    189.53 o 
   8   6  18       32.87      -11.28    115.97 o 
  -8   7  18      678.69      481.76    157.57 o 
  -7   7  18       25.00      -41.22     76.31 o 
  -6   7  18     5730.81     6265.50    260.88 o 
  -5   7  18      818.09      707.26     69.67 o 
  -4   7  18    11099.38    11509.87    263.80 o 
  -3   7  18     4100.71     4117.39    109.66 o 
  -2   7  18     3622.24     3724.64    102.89 o 
  -1   7  18      816.69      773.17     56.13 o 
   0   7  18      248.61      259.14     44.59 o 
   1   7  18      778.45      806.65     72.29 o 
   2   7  18     3653.70     3664.93    226.04 o 
   3   7  18     4124.32     4139.85    166.99 o 
   4   7  18    11346.34    11506.24    651.09 o 
   5   7  18      821.99      919.62    119.10 o 
   6   7  18     5921.61     6115.76    270.19 o 
   7   7  18       23.42       40.82    160.22 o 
  -8   8  18      178.18       -3.93    147.63 o 
  -7   8  18     2164.31     2239.01    241.86 o 
  -6   8  18      462.55      374.44     93.05 o 
  -5   8  18     1783.95     1859.05    107.60 o 
  -4   8  18     2386.11     2240.03    179.61 o 
  -3   8  18      281.70      315.34     82.66 o 
  -2   8  18      185.49      258.37     66.87 o 
  -1   8  18      242.05      210.07     49.76 o 
   0   8  18      250.93      201.21     45.94 o 
   1   8  18      286.28      310.66     54.18 o 
   2   8  18      198.73      154.45     59.47 o 
   3   8  18      140.92       69.83     61.99 o 
   4   8  18     2349.77     2365.84    166.34 o 
   5   8  18     1616.38     1740.55    119.76 o 
   6   8  18      464.42      424.05    102.19 o 
   7   8  18     2184.19     2237.89    187.26 o 
   8   8  18      165.00      202.06    251.05 o 
  -8   9  18      106.01       47.98    138.50 o 
  -7   9  18      146.31      176.55    142.87 o 
  -6   9  18     1313.97     1155.40    122.33 o 
  -5   9  18      408.19      486.48     95.87 o 
  -4   9  18     3310.93     3550.37    222.47 o 
  -3   9  18      130.75      -22.45     82.66 o 
  -2   9  18     2318.67     2238.32    118.11 o 
  -1   9  18     1065.84      960.15     75.05 o 
   0   9  18      928.66      801.41     64.64 o 
   1   9  18     1053.55     1019.46     72.09 o 
   2   9  18     2468.71     2329.32    106.54 o 
   3   9  18      130.59      142.44     71.84 o 
   4   9  18     3379.13     3274.63    140.04 o 
   5   9  18      397.15      312.82     94.55 o 
   6   9  18     1244.68     1337.90    174.51 o 
   7   9  18      135.26        2.93    113.10 o 
   8   9  18      142.81      238.80    250.03 o 
  -7  10  18      391.77      412.29    173.49 o 
  -6  10  18      122.28      -43.88    136.75 o 
  -5  10  18      358.96      282.08    126.54 o 
  -4  10  18      690.11      619.45    154.10 o 
  -3  10  18      414.36      457.19    112.26 o 
  -2  10  18       28.20       -3.59     61.50 o 
  -1  10  18      847.37      655.73     76.76 o 
   0  10  18       70.13       25.19     46.74 o 
   1  10  18      915.88      950.64     88.16 o 
   2  10  18       44.80       79.57     89.30 o 
   3  10  18      337.88      241.59     92.95 o 
   4  10  18      724.34      642.82     76.11 o 
   5  10  18      286.48      259.88    111.75 o 
   6  10  18      113.15      105.94    112.01 o 
   7  10  18      420.09      548.02    223.49 o 
  -7  11  18       73.62      139.81    191.86 o 
  -6  11  18     1103.38      851.11    246.96 o 
  -5  11  18      262.68      253.05     96.91 o 
  -4  11  18     1823.76     1468.52    188.80 o 
  -3  11  18     1342.19     1174.61    154.10 o 
  -2  11  18     1860.68     1679.77    167.36 o 
  -1  11  18     2254.00     2213.42    121.62 o 
   0  11  18      816.29      744.06    149.16 o 
   1  11  18     2278.73     2452.92    105.28 o 
   2  11  18     1818.10     1881.00    107.50 o 
   3  11  18     1335.74     1257.71    107.74 o 
   4  11  18     1783.63     1882.20    123.24 o 
   5  11  18      264.95      179.32     95.61 o 
   6  11  18     1081.90     1091.33    281.66 o 
   7  11  18       63.06      119.40    185.73 o 
  -6  12  18      497.68      438.61    333.71 o 
  -5  12  18     1827.97     1978.72    260.23 o 
  -4  12  18      402.24      203.08    141.85 o 
  -3  12  18     2680.55     2601.29    220.43 o 
  -2  12  18     3049.35     3000.31    283.70 o 
  -1  12  18     1555.83     1669.91    136.10 o 
   0  12  18     4727.90     4973.45    199.05 o 
   1  12  18     1538.11     1601.95    100.38 o 
   2  12  18     3160.73     3281.62    133.08 o 
   3  12  18     2639.80     2719.70    148.89 o 
   4  12  18      420.54      307.52    114.64 o 
   5  12  18     1757.07     1542.70    172.49 o 
   6  12  18      517.37      259.21    236.76 o 
  -5  13  18      410.88      531.12    141.49 o 
  -4  13  18      723.52      714.36    182.67 o 
  -3  13  18      870.90     1030.72    188.80 o 
  -2  13  18      346.52      449.03    120.42 o 
  -1  13  18     2168.56     2220.64    218.39 o 
   0  13  18        4.06      154.10    123.48 o 
   1  13  18     2214.00     2423.71    141.64 o 
   2  13  18      344.29      331.43    114.63 o 
   3  13  18      918.14      878.66    212.27 o 
   4  13  18      716.20      603.29    117.56 o 
   5  13  18      413.69      532.33    158.14 o 
  -4  14  18      167.52      215.33    157.16 o 
  -3  14  18      162.57       21.43    151.04 o 
  -2  14  18      674.93      695.99    161.24 o 
  -1  14  18      715.49      599.04    149.00 o 
   0  14  18     1312.24     1255.23    191.86 o 
   1  14  18      736.70      738.14    111.96 o 
   2  14  18      653.88      300.23    218.39 o 
   3  14  18      173.21      164.92    122.62 o 
   4  14  18      161.81      105.51    145.80 o 
  -3  15  18      113.76      190.84    189.82 o 
  -2  15  18      215.24      -29.59    171.45 o 
  -1  15  18      280.20      196.49    117.81 o 
   0  15  18      184.93      103.07    144.91 o 
   1  15  18      309.18      303.58    144.27 o 
   2  15  18      214.97      215.23    166.99 o 
   3  15  18       82.91      252.19    176.04 o 
   1   0  19     3977.96     4463.81    104.12 o 
   2   0  19       29.37       55.35     25.29 o 
   3   0  19     7799.94     7624.52    111.12 o 
   4   0  19      481.80      461.39     63.98 o 
   5   0  19     4462.06     4367.61    117.74 o 
   6   0  19      379.92      376.59     69.29 o 
   7   0  19     3228.87     3292.19    122.74 o 
   8   0  19      372.75      305.66     75.99 o 
   9   0  19       10.17      109.41    102.90 o 
  -9   1  19       17.10        1.97     97.88 o 
  -8   1  19      402.24      340.87     77.31 o 
  -7   1  19     2441.72     2404.41     96.21 o 
  -6   1  19      780.78      842.01    123.66 o 
  -5   1  19     3341.65     3268.74    132.78 o 
  -4   1  19     2636.85     2691.27    106.63 o 
  -3   1  19     1279.33     1235.41     57.96 o 
  -2   1  19     6563.23     6661.76    190.06 o 
  -1   1  19     1766.17     1806.29     45.43 o 
   0   1  19     4624.02     4287.67    110.33 o 
   1   1  19     1858.97     1878.49     52.03 o 
   2   1  19     6773.73     6949.64    144.21 o 
   3   1  19     1223.62     1338.22     95.09 o 
   4   1  19     2745.19     2781.30     72.43 o 
   5   1  19     3332.95     3435.22    136.50 o 
   6   1  19      952.20     1027.49     70.39 o 
   7   1  19     2325.52     2209.73     96.49 o 
   8   1  19      423.65      278.22     77.00 o 
   9   1  19       10.52      -24.21    104.76 o 
  -9   2  19      189.34       81.16     86.89 o 
  -8   2  19      423.55      426.45     83.02 o 
  -7   2  19      787.46      720.10     75.89 o 
  -6   2  19      298.11      269.22     76.44 o 
  -5   2  19     2382.49     2293.20    122.97 o 
  -4   2  19     1644.68     1713.56     89.89 o 
  -3   2  19     1745.70     1572.50     95.30 o 
  -2   2  19     2819.69     2826.81     53.05 o 
  -1   2  19     1572.93     1571.20     33.74 o 
   0   2  19     7259.71     7792.11    109.16 o 
   1   2  19     1639.17     1503.31     63.65 o 
   2   2  19     2708.44     2590.60     62.54 o 
   3   2  19     1904.36     1807.44    121.45 o 
   4   2  19     1657.62     1622.52     56.58 o 
   5   2  19     2425.65     2510.82    107.92 o 
   6   2  19      237.17      196.17     53.98 o 
   7   2  19      867.01      823.48     73.43 o 
   8   2  19      416.96      278.86     72.91 o 
   9   2  19      199.43      175.53    193.90 o 
  -9   3  19      408.44      361.98     96.34 o 
  -8   3  19      104.51        6.27     69.08 o 
  -7   3  19      953.86      951.53     78.14 o 
  -6   3  19     2332.74     2238.47    111.06 o 
  -5   3  19     1985.66     1885.91     75.66 o 
  -4   3  19     5632.43     5763.90    189.15 o 
  -3   3  19     2662.15     2568.81     75.79 o 
  -2   3  19     1514.95     1498.77     66.30 o 
  -1   3  19     2984.30     3044.78     52.18 o 
   0   3  19     1670.17     1804.21     47.84 o 
   1   3  19     3047.58     3209.05     64.49 o 
   2   3  19     1531.78     1487.39     64.83 o 
   3   3  19     2544.20     2470.25     70.55 o 
   4   3  19     5628.42     5790.53    206.89 o 
   5   3  19     1994.82     2077.93     98.82 o 
   6   3  19     2382.75     2506.75    131.31 o 
   7   3  19      924.08      788.29     86.78 o 
   8   3  19       97.39      -67.64     95.89 o 
   9   3  19      398.16      343.91    200.02 o 
  -9   4  19       25.92      142.26     96.91 o 
  -8   4  19      239.29      241.37     85.21 o 
  -7   4  19      281.93      273.12     75.27 o 
  -6   4  19     2857.74     2803.39    103.18 o 
  -5   4  19     1420.16     1355.28     67.37 o 
  -4   4  19     9609.21     9710.63    191.03 o 
  -3   4  19     3190.18     3177.44     91.28 o 
  -2   4  19     7029.67     7108.59    158.29 o 
  -1   4  19      936.57      898.63     39.51 o 
   0   4  19     3720.58     3935.60     87.89 o 
   1   4  19      848.91      813.08     73.78 o 
   2   4  19     7387.55     7464.18    120.11 o 
   3   4  19     3010.77     2983.55    124.76 o 
   4   4  19     9872.00    10309.21    168.03 o 
   5   4  19     1318.58     1231.53    116.47 o 
   6   4  19     2758.91     2898.16    114.01 o 
   7   4  19      348.36      535.06    100.51 o 
   8   4  19      241.93      466.77    121.98 o 
   9   4  19       44.62      327.59    214.31 o 
  -9   5  19      323.02      441.87    104.59 o 
  -8   5  19      791.55      840.02    112.30 o 
  -7   5  19      856.96      829.49    100.41 o 
  -6   5  19      331.09      355.95     59.70 o 
  -5   5  19     1096.63     1103.68     65.66 o 
  -4   5  19      719.25      768.05     88.37 o 
  -3   5  19     7560.74     7476.35    166.74 o 
  -2   5  19     3273.67     3425.27     90.22 o 
  -1   5  19    10161.49    10192.03    159.47 o 
   0   5  19       14.18      -11.97     26.13 o 
   1   5  19    10406.52    10712.75    260.74 o 
   2   5  19     3015.93     2927.02     98.04 o 
   3   5  19     7545.05     7620.43    146.20 o 
   4   5  19      677.12      580.21     57.38 o 
   5   5  19     1120.84     1002.55     90.54 o 
   6   5  19      337.22      294.13    111.75 o 
   7   5  19      935.24      795.53    127.65 o 
   8   5  19      819.80      857.23    200.02 o 
   9   5  19      337.22      334.73    203.08 o 
  -9   6  19     1046.62     1150.12    258.19 o 
  -8   6  19      816.78      738.06    120.94 o 
  -7   6  19     1588.53     1451.81    112.02 o 
  -6   6  19      920.28      958.41     85.32 o 
  -5   6  19     2093.81     2153.67    105.51 o 
  -4   6  19      350.99      287.39     64.71 o 
  -3   6  19     4460.05     4365.39    106.39 o 
  -2   6  19     1014.26     1026.70     55.54 o 
  -1   6  19     6925.73     7078.69    134.80 o 
   0   6  19     8119.86     8631.39    138.20 o 
   1   6  19     6850.49     7054.55    196.57 o 
   2   6  19      991.27      881.82     65.71 o 
   3   6  19     4488.95     4479.01    154.95 o 
   4   6  19      397.69      372.93     67.67 o 
   5   6  19     2115.25     2084.17    102.40 o 
   6   6  19      963.63      969.49    166.34 o 
   7   6  19     1598.66     1254.59    131.65 o 
   8   6  19      823.39      970.51    194.92 o 
  -8   7  19     1647.41     1422.95    142.32 o 
  -7   7  19      714.31      671.88     97.68 o 
  -6   7  19      472.66      485.25     74.44 o 
  -5   7  19      518.38      467.39     58.88 o 
  -4   7  19      712.58      574.23     73.94 o 
  -3   7  19      441.80      487.74     54.17 o 
  -2   7  19     6404.01     6464.70    171.98 o 
  -1   7  19      379.24      344.17     71.62 o 
   0   7  19    18844.71    19607.08    442.23 o 
   1   7  19      497.33      577.92     68.90 o 
   2   7  19     6050.50     6209.32    176.66 o 
   3   7  19      503.51      356.16    108.17 o 
   4   7  19      734.98      553.91     80.34 o 
   5   7  19      516.91      404.56     80.60 o 
   6   7  19      463.98      407.89     96.28 o 
   7   7  19      739.15      616.81    122.30 o 
   8   7  19     1634.66     1321.79    166.32 o 
  -8   8  19      288.82      177.95    137.68 o 
  -7   8  19      620.47      641.02    269.93 o 
  -6   8  19      266.61      274.52    108.17 o 
  -5   8  19      242.76      154.82     79.68 o 
  -4   8  19     1151.15     1079.70    139.81 o 
  -3   8  19     5666.28     5104.62    273.50 o 
  -2   8  19     3051.32     3023.46    150.46 o 
  -1   8  19     4461.68     4396.38    123.47 o 
   0   8  19     1945.32     1910.93     85.16 o 
   1   8  19     5002.87     5011.60    131.68 o 
   2   8  19     3032.77     3194.81    133.79 o 
   3   8  19     5817.38     5943.84    190.73 o 
   4   8  19     1135.69     1117.25    244.92 o 
   5   8  19      244.79      222.16     77.57 o 
   6   8  19      277.86      102.05    138.79 o 
   7   8  19      602.92      564.34    190.84 o 
   8   8  19      244.56      222.47    224.51 o 
  -8   9  19      386.45      188.80    220.43 o 
  -7   9  19      326.12      263.29    169.41 o 
  -6   9  19      120.31      123.65    107.66 o 
  -5   9  19      294.68      343.26    106.64 o 
  -4   9  19      225.67      180.63    112.26 o 
  -3   9  19     4983.28     5219.93    280.64 o 
  -2   9  19     2314.89     2480.78    165.83 o 
  -1   9  19    14379.21    14816.34    360.87 o 
   0   9  19     3355.76     3417.98    121.36 o 
   1   9  19    13967.90    14405.82    357.16 o 
   2   9  19     2427.49     2455.05     98.55 o 
   3   9  19     4803.04     4549.34    231.66 o 
   4   9  19      223.86      112.90     73.77 o 
   5   9  19      295.16      209.48    104.84 o 
   6   9  19      101.38       73.48    145.93 o 
   7   9  19      313.58      254.11    174.51 o 
   8   9  19      398.61      442.05    173.60 o 
  -7  10  19      399.50      501.26    149.36 o 
  -6  10  19      303.44      257.17    184.71 o 
  -5  10  19       17.22      115.28     95.37 o 
  -4  10  19      502.91      442.90    141.85 o 
  -3  10  19     2707.60     2653.34    223.49 o 
  -2  10  19     2205.76     2156.59    131.18 o 
  -1  10  19     3032.92     2868.98    258.19 o 
   0  10  19     3657.94     3671.32    153.58 o 
   1  10  19     3026.29     2914.53    110.31 o 
   2  10  19     2187.83     2111.19     95.46 o 
   3  10  19     2655.41     2676.84    121.62 o 
   4  10  19      491.97      408.01     93.29 o 
   5  10  19       19.94        5.94     77.65 o 
   6  10  19      299.96      187.45    216.86 o 
   7  10  19      415.51      594.96    234.72 o 
  -6  11  19       55.14     -101.03    171.45 o 
  -5  11  19      128.74       37.80     98.62 o 
  -4  11  19      871.55     1113.38    163.28 o 
  -3  11  19     1836.80     1778.76    188.80 o 
  -2  11  19      523.07      616.39    126.54 o 
  -1  11  19     2219.99     2239.05    145.87 o 
   0  11  19      802.50     1010.31     81.13 o 
   1  11  19     2102.81     2210.60    109.96 o 
   2  11  19      566.06      534.87     72.00 o 
   3  11  19     1793.46     1739.61    146.31 o 
   4  11  19      929.75     1055.06    129.27 o 
   5  11  19      168.72      226.42     91.33 o 
   6  11  19       58.21      -32.26    117.33 o 
  -6  12  19      887.30      276.56    245.94 o 
  -5  12  19      264.30      399.85    120.59 o 
  -4  12  19     2744.40     2906.43    335.75 o 
  -3  12  19      230.74      413.31    134.71 o 
  -2  12  19      968.64      966.43    166.34 o 
  -1  12  19      649.97      950.75    112.70 o 
   0  12  19      393.31      311.28     76.52 o 
   1  12  19      600.37      617.68     97.03 o 
   2  12  19      926.28      941.18    161.75 o 
   3  12  19      192.45      242.56     92.61 o 
   4  12  19     2707.65     2678.88    180.46 o 
   5  12  19      273.87      144.12    133.42 o 
   6  12  19      904.04      407.19    253.09 o 
  -5  13  19      613.56      587.56    141.43 o 
  -4  13  19      270.77      203.08    160.22 o 
  -3  13  19      569.44      600.06    154.10 o 
  -2  13  19      603.87      634.76    146.95 o 
  -1  13  19      548.90      391.88    123.48 o 
   0  13  19      960.30      975.61    159.20 o 
   1  13  19      499.03      373.91     82.89 o 
   2  13  19      553.50      300.03    203.08 o 
   3  13  19      524.21      570.47    242.88 o 
   4  13  19      271.43      152.51    178.59 o 
   5  13  19      623.38      489.66    220.43 o 
  -4  14  19      811.36      917.44    220.43 o 
  -3  14  19     1424.75     1514.44    235.74 o 
  -2  14  19       48.70      137.77    147.97 o 
  -1  14  19       96.51      110.22    121.44 o 
   0  14  19       57.62       74.50    129.61 o 
   1  14  19      102.84        0.34     89.24 o 
   2  14  19       45.58     -141.57    141.57 o 
   3  14  19     1489.44     1496.97    176.26 o 
   4  14  19      815.72      744.65    175.54 o 
  -3  15  19      368.01      531.69    206.14 o 
  -2  15  19      584.65      600.06    177.57 o 
  -1  15  19       94.35       99.44    108.57 o 
   0  15  19      193.62       52.56    142.88 o 
   1  15  19       86.71     -104.64    104.64 o 
   2  15  19      629.53      617.39    178.48 o 
   3  15  19      427.64      372.11    159.63 o 
   1   0  20    14573.22    14743.20    235.51 o 
   2   0  20      479.51      447.41     41.85 o 
   3   0  20     3541.22     3574.48     79.81 o 
   4   0  20     1706.56     1789.93     79.92 o 
   5   0  20       32.34       11.85     52.13 o 
   6   0  20      387.17      442.30     84.11 o 
   7   0  20     2045.89     2123.31    115.08 o 
   8   0  20     1102.32      917.43     92.35 o 
   9   0  20     1504.02     1538.50    135.16 o 
  -9   1  20       43.75      121.24     92.14 o 
  -8   1  20     1437.57     1507.92    106.43 o 
  -7   1  20      174.20       80.85     54.42 o 
  -6   1  20       44.87       24.25     56.12 o 
  -5   1  20     1459.74     1436.67     77.82 o 
  -4   1  20     5753.53     5641.49    306.66 o 
  -3   1  20     1414.72     1466.89     98.99 o 
  -2   1  20     9384.13     9191.34    172.84 o 
  -1   1  20     1541.77     1591.54     50.05 o 
   0   1  20    13040.49    12607.22    249.25 o 
   1   1  20     1501.66     1530.39     45.86 o 
   2   1  20     9101.36     9026.93    140.05 o 
   3   1  20     1360.78     1329.40     51.32 o 
   4   1  20     5649.42     5646.54    156.01 o 
   5   1  20     1425.78     1352.07     73.79 o 
   6   1  20       30.10       57.79     56.19 o 
   7   1  20      161.13       23.23     64.83 o 
   8   1  20     1341.40     1424.45    102.88 o 
   9   1  20       38.37      -14.53     97.28 o 
  -9   2  20     1247.54     1216.40    110.62 o 
  -8   2  20       52.18      -21.04     67.64 o 
  -7   2  20      910.97      914.21     78.63 o 
  -6   2  20       71.69       88.47     64.93 o 
  -5   2  20      426.40      297.98     61.86 o 
  -4   2  20      144.14       84.46     73.99 o 
  -3   2  20     6027.29     6346.60    139.40 o 
  -2   2  20      595.33      637.98     28.70 o 
  -1   2  20    16966.39    17343.32    220.37 o 
   0   2  20     2174.34     2158.01     58.93 o 
   1   2  20    16750.73    16852.50    269.89 o 
   2   2  20      650.09      683.04     38.45 o 
   3   2  20     6067.23     6288.57    124.12 o 
   4   2  20      177.64      115.20     38.89 o 
   5   2  20      443.35      321.34     70.44 o 
   6   2  20       57.12       47.21     49.71 o 
   7   2  20      887.52      828.48     73.34 o 
   8   2  20       53.14      104.20     90.15 o 
   9   2  20     1245.44     1064.40    281.66 o 
  -9   3  20        7.09       19.57     95.38 o 
  -8   3  20     1018.07      980.40     87.63 o 
  -7   3  20      425.30      404.05     82.78 o 
  -6   3  20      581.91      533.92     79.98 o 
  -5   3  20      847.59      839.41     71.49 o 
  -4   3  20      667.65      659.34     79.09 o 
  -3   3  20     3137.65     3219.95     83.12 o 
  -2   3  20     4147.87     4152.58     98.73 o 
  -1   3  20     5482.27     5524.37    103.86 o 
   0   3  20     1595.90     1485.28     53.33 o 
   1   3  20     5494.90     5600.85    121.67 o 
   2   3  20     4518.39     4577.74    113.21 o 
   3   3  20     3252.47     3301.03     75.28 o 
   4   3  20      731.44      659.04     51.36 o 
   5   3  20      836.88      844.45     67.92 o 
   6   3  20      609.78      509.09     70.04 o 
   7   3  20      417.97      407.90     84.72 o 
   8   3  20     1000.41     1047.97    145.86 o 
   9   3  20        7.36       67.35    194.92 o 
  -9   4  20      785.17      912.78    180.00 o 
  -8   4  20      562.19      597.97     81.24 o 
  -7   4  20      476.55      519.80     74.79 o 
  -6   4  20     3189.66     3115.96    121.47 o 
  -5   4  20      150.51      228.76     71.00 o 
  -4   4  20     7498.90     7276.91    161.04 o 
  -3   4  20      226.63      225.30     39.60 o 
  -2   4  20     3274.83     3339.32     81.12 o 
  -1   4  20     1456.22     1484.79     45.81 o 
   0   4  20      223.12      178.58     28.10 o 
   1   4  20     1460.81     1471.32     56.60 o 
   2   4  20     3288.92     3272.70     82.72 o 
   3   4  20      256.99      259.40     30.47 o 
   4   4  20     7724.99     8011.81    156.01 o 
   5   4  20      140.41      147.95     72.41 o 
   6   4  20     3364.97     3325.81    117.13 o 
   7   4  20      517.46      590.29    102.78 o 
   8   4  20      532.30      469.79    310.24 o 
   9   4  20      826.89      988.88    241.86 o 
  -9   5  20      235.53      216.46    101.24 o 
  -8   5  20      331.38      362.33    190.25 o 
  -7   5  20     2116.99     2038.91    134.36 o 
  -6   5  20      740.65      699.32     98.13 o 
  -5   5  20     3507.01     3633.32    114.03 o 
  -4   5  20      932.24      877.44    117.33 o 
  -3   5  20     3692.84     3770.66    100.66 o 
  -2   5  20     2117.53     2179.08     67.25 o 
  -1   5  20     9100.61     9245.98    145.75 o 
   0   5  20      794.58      692.34     48.93 o 
   1   5  20     9021.37     8888.78    216.86 o 
   2   5  20     2123.09     2124.72     73.50 o 
   3   5  20     3693.11     3669.37     90.48 o 
   4   5  20      908.83      871.28     57.59 o 
   5   5  20     3697.22     4141.91    164.04 o 
   6   5  20      753.15      701.34    142.36 o 
   7   5  20     2168.68     2273.27    171.02 o 
   8   5  20      361.63      306.63    123.68 o 
  -8   6  20     1439.67     1567.58    148.77 o 
  -7   6  20       81.57      -23.81    108.40 o 
  -6   6  20     3106.56     3262.75    169.27 o 
  -5   6  20      196.65      193.10     66.82 o 
  -4   6  20     2581.45     2582.29    121.93 o 
  -3   6  20     1613.09     1490.84     69.31 o 
  -2   6  20     4328.37     4433.25    107.70 o 
  -1   6  20     2015.14     1945.68     59.97 o 
   0   6  20      673.58      682.10     44.16 o 
   1   6  20     2016.18     2000.21     93.91 o 
   2   6  20     3986.85     3904.82    120.07 o 
   4   6  20     2358.11     2375.30    110.63 o 
   5   6  20      175.40      133.23     77.15 o 
   6   6  20     3127.85     3452.40    275.54 o 
   7   6  20       89.54       -8.06    101.37 o 
  -8   7  20      114.74      181.90    149.91 o 
  -7   7  20     3493.28     3503.05    210.38 o 
  -6   7  20      117.15      -11.59     73.18 o 
  -5   7  20     7615.53     7686.02    252.65 o 
  -4   7  20      721.56      816.89     72.76 o 
  -3   7  20     3959.75     3953.05    117.74 o 
  -2   7  20     1632.45     1573.68     69.21 o 
  -1   7  20      136.49       54.20     43.32 o 
   0   7  20     1984.87     1972.67     85.91 o 
   1   7  20      186.81      143.73     45.02 o 
   2   7  20     1561.52     1630.63     76.98 o 
   3   7  20     4241.41     4290.25    244.92 o 
   4   7  20      738.86      606.68     88.40 o 
   5   7  20     7485.81     7715.22    302.49 o 
   6   7  20      125.62      199.00    146.95 o 
   7   7  20     3351.92     3381.82    208.94 o 
   8   7  20      112.79     -229.62    229.62 o 
  -8   8  20     1243.33     1399.76    177.96 o 
  -7   8  20       97.23     -189.82    189.82 o 
  -6   8  20     1546.77     1665.95    137.42 o 
  -5   8  20      128.25      141.48     72.92 o 
  -4   8  20     2685.15     2658.44    205.12 o 
  -3   8  20      785.99      869.21     91.11 o 
  -2   8  20      841.16     1217.47    120.42 o 
  -1   8  20     3940.54     3898.71    132.97 o 
   0   8  20      929.19      782.77     60.79 o 
   1   8  20     4039.38     3980.10    116.20 o 
   2   8  20      998.44     1092.85     78.35 o 
   3   8  20      833.04      885.81    139.81 o 
   4   8  20     2522.54     2408.48    127.00 o 
   5   8  20      136.03       17.60    106.64 o 
   6   8  20     1501.12     1311.36    179.61 o 
   7   8  20       91.59      144.91    155.12 o 
   8   8  20     1200.31      808.25    283.70 o 
  -7   9  20      694.53      704.16    199.00 o 
  -6   9  20      118.62      105.86     93.82 o 
  -5   9  20     3674.98     3428.32    171.67 o 
  -4   9  20      203.89       85.72    107.15 o 
  -3   9  20     4033.93     3920.82    262.27 o 
  -2   9  20      233.72      383.78    154.10 o 
  -1   9  20     1426.58     1388.55     98.53 o 
   0   9  20      676.68      683.34     66.75 o 
   1   9  20     1441.82     1403.25     75.02 o 
   2   9  20      224.44      174.06     52.06 o 
   3   9  20     4328.80     4350.77    168.93 o 
   4   9  20      197.58      147.21    119.91 o 
   5   9  20     3843.26     3972.33    197.40 o 
   6   9  20      111.42      413.31    172.47 o 
   7   9  20      649.49      501.07    215.33 o 
  -7  10  20       47.51       95.93    222.47 o 
  -6  10  20     1974.12     1715.77    227.57 o 
  -5  10  20      186.67      145.49    140.83 o 
  -4  10  20     2119.81     2200.23    191.86 o 
  -3  10  20      263.37      132.67     82.66 o 
  -2  10  20     1209.03     1306.52    117.60 o 
  -1  10  20     3464.39     3514.27    136.63 o 
   0  10  20       13.75      -16.92     55.59 o 
   1  10  20     3413.28     3469.75    129.05 o 
   2  10  20     1136.32     1197.29    111.80 o 
   3  10  20      228.18      163.09     65.16 o 
   4  10  20     1963.45     1908.55    140.58 o 
   5  10  20      191.64      179.17     95.81 o 
   6  10  20     1887.54     1965.51    265.33 o 
   7  10  20       41.38     -114.48    170.43 o 
  -6  11  20      173.24      121.23    104.77 o 
  -5  11  20      696.48      647.45    119.76 o 
  -4  11  20      411.99      435.76    131.65 o 
  -3  11  20     2963.36     2952.35    252.07 o 
  -2  11  20     1605.71     1581.80    167.36 o 
  -1  11  20     1090.62     1135.79    106.05 o 
   0  11  20     2702.94     2693.59    125.68 o 
   1  11  20     1120.31     1079.26     91.29 o 
   2  11  20     1674.56     1643.25    110.72 o 
   3  11  20     2845.40     2745.16    181.33 o 
   4  11  20      433.94      457.69    104.76 o 
   5  11  20      622.03      518.53    101.86 o 
   6  11  20      166.59       58.00    173.49 o 
  -6  12  20      477.55      302.07    279.62 o 
  -5  12  20       76.70      -51.71    118.33 o 
  -4  12  20     1209.86     1102.16    187.77 o 
  -3  12  20     1111.37     1012.35    119.40 o 
  -2  12  20      423.27      485.77    140.83 o 
  -1  12  20     2827.98     2844.38    168.48 o 
   0  12  20       11.55       55.64     72.22 o 
   1  12  20     2812.99     2904.08    192.98 o 
   2  12  20      426.23      385.54    118.39 o 
   3  12  20     1118.99     1191.14    161.22 o 
   4  12  20     1193.26     1119.31    125.41 o 
   5  12  20       75.43      269.19    137.07 o 
   6  12  20      508.09      735.79    218.39 o 
  -5  13  20      812.28      774.57    232.68 o 
  -4  13  20      366.36      201.04    167.36 o 
  -3  13  20      858.07      638.84    154.10 o 
  -2  13  20     1153.50     1020.51    189.82 o 
  -1  13  20      787.30      593.94    153.08 o 
   0  13  20     1568.06     1304.22    203.08 o 
   1  13  20      791.51      785.75     96.26 o 
   2  13  20     1107.98      975.61    237.78 o 
   3  13  20      831.15      589.90    147.61 o 
   4  13  20      352.46      387.19    141.71 o 
   5  13  20      832.83      863.40    178.23 o 
  -4  14  20      983.15     1015.41    209.21 o 
  -3  14  20      576.46      721.50    218.39 o 
  -2  14  20      281.38      261.25    157.16 o 
  -1  14  20      997.68     1223.60    207.16 o 
   0  14  20       28.84     -160.22    236.76 o 
   1  14  20     1043.68     1077.06    196.38 o 
   2  14  20      271.25      433.72    252.07 o 
   3  14  20      605.36      546.63    154.08 o 
   4  14  20     1007.35     1083.43    191.50 o 
  -2  15  20      657.85      624.56    193.90 o 
  -1  15  20      471.05      361.93    240.33 o 
   0  15  20     1512.04     1352.18    213.29 o 
   1  15  20      466.88      431.94    121.58 o 
   2  15  20      748.45      853.58    218.39 o 
   1   0  21      223.94      224.49     34.56 o 
   2   0  21      467.94      408.59     40.44 o 
   3   0  21     3823.71     3858.43    137.77 o 
   4   0  21     5251.92     5302.46    188.80 o 
   5   0  21     1114.62     1067.06     83.29 o 
   6   0  21     2373.25     2367.04    114.09 o 
   7   0  21       26.83       82.19     60.99 o 
   8   0  21        8.79      -71.90     71.90 o 
   9   0  21      345.68      219.09     90.51 o 
  -9   1  21      103.40       -4.24     90.34 o 
  -8   1  21      114.07      158.50     75.23 o 
  -7   1  21      868.21      992.57     82.99 o 
  -6   1  21      803.75      786.89     79.58 o 
  -5   1  21     1289.45     1197.11    101.25 o 
  -4   1  21     1796.13     1892.90     89.35 o 
  -3   1  21     3380.28     3361.15     72.14 o 
  -2   1  21     8212.70     8741.48    166.05 o 
  -1   1  21     7186.33     7306.42    127.76 o 
   0   1  21       21.52       48.29     27.05 o 
   1   1  21     7202.47     7334.90    186.60 o 
   2   1  21     8400.52     8910.20    142.96 o 
   3   1  21     3537.72     3537.98     73.39 o 
   4   1  21     1688.88     1651.36     71.71 o 
   5   1  21     1286.73     1240.13     78.95 o 
   6   1  21      831.53      850.44     93.89 o 
   7   1  21      949.07      957.85     75.08 o 
   8   1  21      107.23       -7.33     65.68 o 
   9   1  21      118.30      212.73    110.33 o 
  -9   2  21      165.04      207.83     95.85 o 
  -8   2  21      220.55      123.82     87.32 o 
  -7   2  21     1043.73     1150.62    104.60 o 
  -6   2  21     2740.52     2686.71    192.88 o 
  -5   2  21     7376.17     7161.03    346.46 o 
  -4   2  21     5553.78     5535.46    160.48 o 
  -3   2  21     6783.21     6862.54    127.32 o 
  -2   2  21    13273.31    13545.56    183.51 o 
  -1   2  21       13.89       30.47     19.08 o 
   0   2  21    14398.04    15060.81    299.20 o 
   1   2  21       25.15       51.24     42.19 o 
   2   2  21    13414.78    13546.57    271.64 o 
   3   2  21     6909.51     6910.94    156.83 o 
   4   2  21     5351.43     5454.74    132.52 o 
   5   2  21     7511.97     7431.39    272.48 o 
   6   2  21     2578.90     2412.43    109.10 o 
   7   2  21     1089.73     1087.40     89.93 o 
   8   2  21      206.58      291.21     91.67 o 
   9   2  21      148.66      -62.94    152.44 o 
  -9   3  21      297.97      229.62     96.64 o 
  -8   3  21     1625.64     1535.92     95.45 o 
  -7   3  21      769.81      853.53     81.46 o 
  -6   3  21     4797.15     4906.91    152.34 o 
  -5   3  21       69.95      123.64     55.84 o 
  -4   3  21     7262.78     7242.19    253.60 o 
  -3   3  21      882.86      956.01     56.96 o 
  -2   3  21     8970.59     9148.26    123.75 o 
  -1   3  21     9331.84     9584.00    117.18 o 
   0   3  21     3404.69     3487.48     72.87 o 
   1   3  21     9410.34     9545.07    167.27 o 
   2   3  21     8918.94     9268.33    176.20 o 
   3   3  21      915.56      949.82     41.36 o 
   4   3  21     7136.96     7208.59    139.57 o 
   5   3  21       96.46       69.50     55.51 o 
   6   3  21     4780.42     4719.86    224.67 o 
   7   3  21      776.76      733.90     82.43 o 
   8   3  21     1700.73     1590.78    135.33 o 
   9   3  21      308.82      201.33    176.04 o 
  -9   4  21      712.61      510.16    130.24 o 
  -8   4  21      599.38      694.23     99.34 o 
  -7   4  21     1927.14     2040.67    107.05 o 
  -6   4  21     1091.26      992.76     77.02 o 
  -5   4  21     2595.45     2461.70    113.72 o 
  -4   4  21     1691.95     1589.38     79.53 o 
  -3   4  21     2339.01     2262.76     92.43 o 
  -2   4  21     2974.79     3215.12     90.09 o 
  -1   4  21    13965.90    14550.41    288.12 o 
   0   4  21     1189.23     1198.30     40.91 o 
   1   4  21    13788.95    14331.02    285.93 o 
   2   4  21     3130.00     3350.91     90.65 o 
   3   4  21     2262.72     2186.15     73.22 o 
   4   4  21     1702.57     1763.52    108.74 o 
   5   4  21     2682.17     2864.34    107.44 o 
   6   4  21     1098.55     1184.51    128.62 o 
   7   4  21     1981.27     2205.80    161.55 o 
   8   4  21      659.82      588.86    128.07 o 
   9   4  21      704.82      658.23    279.62 o 
  -9   5  21      876.76      804.74    122.85 o 
  -8   5  21      268.40      273.43     95.27 o 
  -7   5  21     1264.21     1209.38    111.88 o 
  -6   5  21       67.55       53.97    132.67 o 
  -5   5  21      507.64      472.22     51.61 o 
  -4   5  21      274.10      245.36     44.16 o 
  -3   5  21      522.32      497.47     48.97 o 
  -2   5  21      302.61      271.86     44.52 o 
  -1   5  21     2855.18     2908.38     70.57 o 
   0   5  21     2490.76     2622.79     63.46 o 
   1   5  21     2793.71     2961.53    150.02 o 
   2   5  21      319.58      345.01     40.19 o 
   3   5  21      434.78      442.17     69.58 o 
   4   5  21      271.64      310.31     67.46 o 
   5   5  21      455.29      417.03    167.87 o 
   6   5  21       60.94      109.97     90.06 o 
   7   5  21     1240.56     1367.28    146.02 o 
   8   5  21      258.93      342.42    104.04 o 
   9   5  21      866.03      385.75    249.01 o 
  -8   6  21      338.02      454.69    132.91 o 
  -7   6  21       66.95      -76.66    130.58 o 
  -6   6  21       40.24      -10.31     75.39 o 
  -5   6  21      254.33      209.69     63.15 o 
  -4   6  21      161.11      204.78     68.54 o 
  -3   6  21     1027.81      926.93     62.96 o 
  -2   6  21     1686.54     1682.53     66.14 o 
  -1   6  21      205.04      208.73     33.01 o 
   0   6  21       98.92       72.00     28.00 o 
   1   6  21      250.14      220.15     53.07 o 
   2   6  21     1872.42     1739.98    106.13 o 
   3   6  21      978.43      776.61    120.42 o 
   4   6  21      175.13      165.05     65.81 o 
   5   6  21      230.32      255.37     74.10 o 
   6   6  21       34.20      143.16    101.06 o 
   7   6  21       69.15      174.51    160.22 o 
   8   6  21      299.61      482.70    212.27 o 
  -8   7  21      712.41      716.99    129.83 o 
  -7   7  21      204.31      172.28     73.47 o 
  -6   7  21       21.81       16.54     71.87 o 
  -5   7  21     1053.05     1103.94     81.86 o 
  -4   7  21      483.65      530.92     57.91 o 
  -3   7  21     2844.41     2802.33    136.28 o 
  -2   7  21     1891.30     1860.23    102.19 o 
  -1   7  21     3519.75     3521.73    108.46 o 
   0   7  21     2730.38     2810.29     94.79 o 
   1   7  21     3355.05     3252.74    121.01 o 
   2   7  21     1803.65     1872.29    103.07 o 
   3   7  21     2732.96     2476.79    176.55 o 
   4   7  21      439.10      353.08     77.97 o 
   5   7  21     1083.61      843.70     98.17 o 
   6   7  21       24.19      -45.92    129.61 o 
   7   7  21      247.25      459.23    165.32 o 
   8   7  21      740.94      828.66    301.05 o 
  -8   8  21      237.55      320.67    235.74 o 
  -7   8  21      430.54      370.36    130.61 o 
  -6   8  21      105.90       91.34     93.60 o 
  -5   8  21      153.22      198.59    251.56 o 
  -4   8  21     1636.82     1655.28    162.26 o 
  -3   8  21      761.09      703.34     88.52 o 
  -2   8  21     7868.38     7825.66    250.88 o 
  -1   8  21      376.26      314.12     83.90 o 
   0   8  21     7792.89     8050.92    197.46 o 
   1   8  21      386.47      204.52     43.66 o 
   2   8  21     7804.03     7932.26    236.34 o 
   3   8  21      775.59      537.81    120.42 o 
   4   8  21     1636.78     1837.03    111.01 o 
   5   8  21      148.69       52.40    103.58 o 
   6   8  21      116.33     -149.00    149.00 o 
   7   8  21      376.36      543.93    176.55 o 
   8   8  21      247.84      472.50    305.13 o 
  -7   9  21     1119.21      859.98    132.17 o 
  -6   9  21       46.62      -31.68     95.77 o 
  -5   9  21     1043.67     1051.59    148.48 o 
  -4   9  21     1168.41     1089.91    161.24 o 
  -3   9  21     3035.34     2863.56    179.61 o 
  -2   9  21     1151.88     1117.71    169.41 o 
  -1   9  21      667.43      699.00     65.48 o 
   0   9  21     3729.44     3904.12    140.80 o 
   1   9  21      739.09      748.79     71.69 o 
   2   9  21     1169.03     1173.19     93.38 o 
   3   9  21     3149.49     3088.08    186.24 o 
   4   9  21     1233.19      927.86    119.14 o 
   5   9  21     1024.78      833.60    126.03 o 
   6   9  21       42.58      245.94    145.93 o 
   7   9  21     1093.13     1257.27    240.84 o 
  -7  10  21      249.44     -127.56    212.27 o 
  -6  10  21      155.46      137.89    102.11 o 
  -5  10  21      256.43      314.40    106.93 o 
  -4  10  21      829.96      793.96    164.30 o 
  -3  10  21     1920.77     1883.87    161.24 o 
  -2  10  21     2074.95     2240.32    169.41 o 
  -1  10  21     5411.05     5420.36    201.72 o 
   0  10  21     2974.16     3014.52    135.09 o 
   1  10  21     5344.06     5657.88    175.90 o 
   2  10  21     2055.22     1958.20    111.09 o 
   3  10  21     1853.58     1953.81    105.48 o 
   4  10  21      832.42      767.49     98.09 o 
   5  10  21      252.47      175.01     84.58 o 
   6  10  21      135.74       71.44    206.14 o 
   7  10  21      261.93       18.37    239.82 o 
  -6  11  21      427.70      421.27    203.59 o 
  -5  11  21       37.00       60.47     93.01 o 
  -4  11  21      918.76      617.41    162.26 o 
  -3  11  21     1226.91      835.80    155.12 o 
  -2  11  21      768.26      768.80     97.13 o 
  -1  11  21     3050.27     2907.02    315.85 o 
   0  11  21     1151.33     1144.68    119.23 o 
   1  11  21     3076.15     3189.33    136.85 o 
   2  11  21      756.70      649.96     79.96 o 
   3  11  21     1123.58     1044.51     98.77 o 
   4  11  21      869.32      911.23    114.90 o 
   5  11  21       45.09      188.59     96.90 o 
   6  11  21      387.89      301.63    319.93 o 
  -6  12  21      311.17      105.11    173.49 o 
  -5  12  21       61.96      -63.27    191.86 o 
  -4  12  21      259.31      516.38    141.85 o 
  -3  12  21      892.63     1015.41    171.45 o 
  -2  12  21      266.77      353.10    123.48 o 
  -1  12  21      448.96      445.00    154.10 o 
   0  12  21      742.17      667.11    104.56 o 
   1  12  21      416.24      395.69     97.76 o 
   2  12  21      229.41      218.75     83.02 o 
   3  12  21      808.81      841.60    147.19 o 
   4  12  21      305.35      168.34    102.73 o 
   5  12  21       55.41       93.29    259.21 o 
   6  12  21      321.95      424.53    240.84 o 
  -5  13  21      490.03      784.78    234.72 o 
  -4  13  21      996.89      868.46    190.84 o 
  -3  13  21      331.16      628.64    166.34 o 
  -2  13  21      806.81      885.81    160.22 o 
  -1  13  21      652.34      545.70    208.19 o 
   0  13  21      493.08      382.42    151.55 o 
   1  13  21      655.68      542.87    114.00 o 
   2  13  21      815.74      875.60    235.74 o 
   3  13  21      375.86      384.70    141.22 o 
   4  13  21      994.66      855.26    164.32 o 
   5  13  21      511.65      511.53    337.28 o 
  -4  14  21      386.55      671.50    186.75 o 
  -3  14  21     1585.27     1499.14    266.35 o 
  -2  14  21      702.74      611.29    166.34 o 
  -1  14  21      552.68      325.54    184.71 o 
   0  14  21      980.09      910.29    164.81 o 
   1  14  21      574.12      351.23    149.00 o 
   2  14  21      638.28      666.40    223.49 o 
   3  14  21     1612.30     1609.47    373.51 o 
   4  14  21      382.22      514.85    159.09 o 
  -2  15  21      220.73      182.67    173.49 o 
   0  15  21       14.82      -71.94    111.55 o 
   1  15  21      171.60       39.11    118.33 o 
   2  15  21      246.94      428.25    177.55 o 
   0   0  22    25486.87    24729.12    754.16 o 
   1   0  22     4269.50     4181.78     91.28 o 
   2   0  22    12478.65    13001.17    266.34 o 
   3   0  22      740.98      757.00     50.18 o 
   4   0  22        2.59       -5.52     47.77 o 
   5   0  22      269.14      285.11     70.35 o 
   6   0  22       20.07      121.22     75.27 o 
   7   0  22      488.41      396.10     70.53 o 
   8   0  22      994.02     1001.05     95.90 o 
   9   0  22      211.40      120.12     95.13 o 
  -9   1  22      925.70     1011.38    104.64 o 
  -8   1  22       23.23      106.85     72.26 o 
  -7   1  22      951.82      930.18     77.61 o 
  -6   1  22      814.56      845.85     77.52 o 
  -5   1  22      943.76      860.93     84.52 o 
  -4   1  22     1943.89     1953.00     95.12 o 
  -3   1  22     4029.56     4002.45    120.99 o 
  -2   1  22     2468.86     2405.46     72.66 o 
  -1   1  22     6653.11     6587.62    114.39 o 
   0   1  22     2970.84     2841.24     79.29 o 
   1   1  22     7049.73     7152.55    209.67 o 
   2   1  22     2457.05     2280.71    143.87 o 
   3   1  22     4237.84     4211.69    127.71 o 
   4   1  22     1941.54     1893.26     81.14 o 
   5   1  22      921.22      803.85     82.23 o 
   6   1  22      833.65      735.36    105.98 o 
   7   1  22      885.92      901.66     80.42 o 
   8   1  22       30.24      -74.50     74.50 o 
   9   1  22      912.33     1057.00    126.33 o 
  -9   2  22       57.70       53.66     91.12 o 
  -8   2  22      945.16      854.63     92.54 o 
  -7   2  22      356.44      316.16     82.79 o 
  -6   2  22     1000.27      893.32     89.87 o 
  -5   2  22      677.88      759.06     83.34 o 
  -4   2  22      725.78      648.37     50.98 o 
  -3   2  22      296.95      366.62     42.88 o 
  -2   2  22     4956.84     4874.65     74.83 o 
  -1   2  22      858.84      950.89     39.21 o 
   0   2  22    12597.85    12909.51    295.73 o 
   1   2  22      794.82      790.30     73.48 o 
   2   2  22     5092.29     5039.92    107.42 o 
   3   2  22      291.95      247.19     33.84 o 
   4   2  22      794.64      732.98     57.59 o 
   5   2  22      765.91      730.56     77.90 o 
   6   2  22      960.76      928.39     83.09 o 
   7   2  22      388.58      321.70     68.19 o 
   8   2  22      814.89      837.89    106.55 o 
   9   2  22       56.69      236.04    156.76 o 
  -9   3  22      932.12      939.68    114.34 o 
  -8   3  22      358.77      500.90     94.31 o 
  -7   3  22     2348.71     2375.36    113.85 o 
  -6   3  22     1709.95     1682.49     89.16 o 
  -5   3  22      540.51      653.92     63.27 o 
  -4   3  22     3329.98     3322.03    153.59 o 
  -3   3  22     4807.06     4870.20     99.18 o 
  -2   3  22     1010.70      948.63     53.31 o 
  -1   3  22     9484.13     9407.51    125.28 o 
   0   3  22       99.17       73.27     26.98 o 
   1   3  22     9154.01     9445.80    166.58 o 
   2   3  22     1054.37     1100.06     53.70 o 
   3   3  22     4665.07     4614.78    103.56 o 
   4   3  22     3441.18     3452.35    322.48 o 
   5   3  22      526.29      365.94     71.01 o 
   6   3  22     1826.62     2056.79    291.36 o 
   7   3  22     2279.38     2364.52    162.85 o 
   8   3  22      373.64      307.39     86.48 o 
   9   3  22      883.34     1001.50    225.53 o 
  -9   4  22       63.84       44.97    116.68 o 
  -8   4  22     1185.63     1150.22    132.90 o 
  -7   4  22      575.81      633.49     88.30 o 
  -6   4  22     1658.41     1600.35     87.22 o 
  -5   4  22     1522.26     1446.68     69.97 o 
  -4   4  22     1237.62     1073.33     82.25 o 
  -3   4  22     1939.49     1964.55     82.18 o 
  -2   4  22     3689.20     3622.08    100.30 o 
  -1   4  22     2442.71     2440.31     58.09 o 
   0   4  22      807.29      847.51     39.77 o 
   1   4  22     2542.47     2466.87     76.27 o 
   2   4  22     3631.43     3743.53     86.61 o 
   3   4  22     2048.70     1982.75     98.11 o 
   4   4  22     1191.23     1178.16     56.27 o 
   5   4  22     1551.88     1494.97     91.90 o 
   6   4  22     1635.54     1721.72     99.69 o 
   7   4  22      545.43      501.80    109.18 o 
   8   4  22     1264.50     1033.89    163.09 o 
   9   4  22       62.12     -130.63    284.72 o 
  -8   5  22     1107.86     1090.23    125.99 o 
  -7   5  22     1076.97     1181.00    151.48 o 
  -6   5  22     6971.45     6973.23    277.65 o 
  -5   5  22      725.71      609.94     68.13 o 
  -4   5  22     4589.94     4609.45    136.10 o 
  -3   5  22     1123.36     1099.25     59.07 o 
  -2   5  22     3293.39     3083.09     86.25 o 
  -1   5  22     1659.98     1669.20     55.31 o 
   0   5  22     3025.91     3045.01     67.55 o 
   1   5  22     1653.42     1681.91     68.83 o 
   2   5  22     3387.11     3383.44     87.37 o 
   3   5  22     1014.25      917.13     59.37 o 
   4   5  22     4415.26     4450.50    112.30 o 
   5   5  22      728.79      618.02     72.93 o 
   6   5  22     6728.83     7098.70    265.43 o 
   7   5  22     1109.09     1193.47    142.53 o 
   8   5  22     1088.98      894.03    124.54 o 
  -8   6  22      175.98      439.33    127.80 o 
  -7   6  22      817.96      625.45    105.20 o 
  -6   6  22      472.21      439.07     98.40 o 
  -5   6  22     2368.14     2399.88    127.09 o 
  -4   6  22      559.39      503.15     80.11 o 
  -3   6  22     4056.80     4057.88    195.63 o 
  -2   6  22     3746.73     3627.65    137.17 o 
  -1   6  22     2391.52     2460.38     66.97 o 
   0   6  22     5731.71     5314.22    111.70 o 
   1   6  22     2282.82     2451.85    208.19 o 
   2   6  22     3998.62     3914.70    172.47 o 
   3   6  22     4028.44     3964.84    159.20 o 
   4   6  22      618.46      672.34     69.97 o 
   5   6  22     2416.61     2175.74    220.43 o 
   6   6  22      461.50      436.16    107.52 o 
   7   6  22      818.01     1251.15    196.96 o 
   8   6  22      179.97       66.17    140.71 o 
  -8   7  22      390.77      129.17    142.86 o 
  -7   7  22      105.64     -160.22    160.22 o 
  -6   7  22     1498.88     1576.23    134.40 o 
  -5   7  22      212.79      303.72    121.44 o 
  -4   7  22     1155.95     1103.26     83.61 o 
  -3   7  22      597.16      544.54     63.25 o 
  -2   7  22     2194.76     2357.71    127.11 o 
  -1   7  22     1207.32     1226.76     68.32 o 
   0   7  22     1116.69     1160.85     66.52 o 
   1   7  22     1221.10     1232.40     79.69 o 
   2   7  22     2285.60     2247.64    145.42 o 
   3   7  22      620.56      679.66    125.52 o 
   4   7  22     1144.70     1008.77    152.06 o 
   5   7  22      219.55       98.99    124.50 o 
   6   7  22     1491.38     1583.84    210.23 o 
   7   7  22      113.47      126.54    188.80 o 
   8   7  22      398.08      280.64    217.37 o 
  -8   8  22       10.29       61.58    130.94 o 
  -7   8  22      730.40      784.04    152.12 o 
  -6   8  22      247.70      105.16     89.81 o 
  -5   8  22     3776.88     3934.18    348.00 o 
  -4   8  22      486.04      398.00    108.17 o 
  -3   8  22     3373.70     3417.06    148.13 o 
  -2   8  22      327.33      308.85     65.09 o 
  -1   8  22     4365.89     4191.65    131.41 o 
   0   8  22      119.87      118.12     50.13 o 
   1   8  22     4131.83     3907.99    140.34 o 
   2   8  22      331.07      224.72     57.18 o 
   3   8  22     3193.79     3376.40    187.26 o 
   4   8  22      470.26      427.17     81.94 o 
   5   8  22     3788.98     3574.86    287.79 o 
   6   8  22      265.44       93.89    163.28 o 
   7   8  22      724.95      789.88    171.45 o 
   8   8  22        7.15      -33.92    160.12 o 
  -7   9  22       98.11      137.77    174.51 o 
  -6   9  22     2765.07     2582.92    282.68 o 
  -5   9  22      267.85      297.47    102.72 o 
  -4   9  22     3636.95     3359.53    239.82 o 
  -3   9  22      398.30      256.15     93.89 o 
  -2   9  22     3290.90     3364.49    212.27 o 
  -1   9  22     1288.76     1330.79    100.30 o 
   0   9  22      512.29      467.57     58.84 o 
   1   9  22     1290.74     1218.73     84.93 o 
   2   9  22     3284.37     3395.26    147.11 o 
   3   9  22      434.87      273.83     92.41 o 
   4   9  22     3642.03     3618.63    157.29 o 
   5   9  22      280.09      163.39    117.36 o 
   6   9  22     2914.36     2637.01    275.54 o 
   7   9  22      100.35     -165.32    165.32 o 
  -7  10  22     1257.67     1280.09    182.22 o 
  -6  10  22      669.28      509.20    161.75 o 
  -5  10  22     3153.32     3307.38    240.30 o 
  -4  10  22      139.97        6.12    104.09 o 
  -3  10  22     2212.95     2220.64    199.00 o 
  -2  10  22     2917.63     2723.00    145.23 o 
  -1  10  22      805.83      677.57     89.49 o 
   0  10  22     2759.79     2749.88    123.58 o 
   1  10  22      902.93      763.64     74.54 o 
   2  10  22     2914.68     2750.09    151.53 o 
   3  10  22     2398.05     2438.13    120.46 o 
   4  10  22      143.28       53.69    118.38 o 
   5  10  22     3129.08     3421.40    159.60 o 
   6  10  22      680.86      623.53    218.39 o 
   7  10  22     1214.67     1671.60    310.24 o 
  -6  11  22      731.99      668.44    190.84 o 
  -5  11  22      537.93      382.74    120.89 o 
  -4  11  22     1306.51     1405.25    186.75 o 
  -3  11  22       56.90      121.44    112.26 o 
  -2  11  22     1637.69     1465.46    131.07 o 
  -1  11  22     2122.45     1969.74    214.31 o 
   0  11  22       42.34       -4.46     62.62 o 
   1  11  22     2090.97     2176.16    123.03 o 
   2  11  22     1599.60     1665.15    128.08 o 
   3  11  22       81.62       98.00     84.78 o 
   4  11  22     1377.31     1197.71    112.77 o 
   5  11  22      538.97      503.53    110.55 o 
   6  11  22      802.85      931.39    182.86 o 
  -5  12  22      701.47      579.65    234.72 o 
  -4  12  22      168.05      420.45    155.12 o 
  -3  12  22      571.87      706.20    159.20 o 
  -2  12  22     1448.03     1405.25    216.35 o 
  -1  12  22      121.85      186.55    135.22 o 
   0  12  22      821.52      726.01     93.00 o 
   1  12  22      116.78       63.11     94.73 o 
   2  12  22     1441.46     1341.97    114.07 o 
   3  12  22      539.23      541.53     98.84 o 
   4  12  22      150.82       62.96    100.30 o 
   5  12  22      652.08      447.54    144.04 o 
  -5  13  22        1.89      -73.37    118.14 o 
  -4  13  22      197.34      147.97    146.95 o 
  -3  13  22      666.36      643.94    190.84 o 
  -2  13  22      171.36      272.48    145.93 o 
  -1  13  22     2236.02     2269.71    218.90 o 
   0  13  22      374.97      200.53     86.84 o 
   1  13  22     2305.62     2602.90    165.38 o 
   2  13  22      174.35      444.57    154.60 o 
   3  13  22      748.46      718.26    157.23 o 
   4  13  22      195.68      249.12    128.30 o 
   5  13  22        1.39     -114.78    233.70 o 
  -3  14  22      715.44      326.56    194.92 o 
  -2  14  22     1322.66     1107.26    222.47 o 
  -1  14  22     1020.30      801.10    204.10 o 
   0  14  22      914.40      837.60    153.68 o 
   1  14  22     1003.87      661.29    252.07 o 
   2  14  22     1347.76     1411.30    192.23 o 
   3  14  22      711.46      669.15    170.66 o 
  -2  15  22       51.17     -154.10    175.53 o 
  -1  15  22     1155.96      829.68    230.64 o 
   0  15  22      413.47      269.25    133.01 o 
   1  15  22     1167.87     1008.15    206.65 o 
   2  15  22       64.28      179.19    327.08 o 
   1   0  23      100.73      121.04     43.28 o 
   2   0  23     1094.67     1063.66     85.46 o 
   3   0  23     6412.43     6586.21    129.72 o 
   4   0  23        9.32      -19.39     51.23 o 
   5   0  23     6319.81     6191.96    199.62 o 
   6   0  23     1029.07     1015.72     82.63 o 
   7   0  23     1816.76     1733.46     91.31 o 
   8   0  23      227.32      198.57     75.23 o 
   9   0  23      551.44      477.95     99.43 o 
  -9   1  23      117.43       69.43     93.14 o 
  -8   1  23      504.51      456.54     83.61 o 
  -7   1  23     1326.13     1254.74     93.72 o 
  -6   1  23     1007.47     1024.33    105.35 o 
  -5   1  23     1881.84     1963.17     92.68 o 
  -4   1  23     4563.70     4502.51    225.53 o 
  -3   1  23      846.40      830.25     48.83 o 
  -2   1  23     3123.62     3003.27     95.88 o 
  -1   1  23      849.16      890.83     52.02 o 
   0   1  23     2229.94     2250.88     85.43 o 
   1   1  23      874.19      974.33     37.27 o 
   2   1  23     3234.21     3131.35     96.60 o 
   3   1  23      951.87      980.14     48.13 o 
   4   1  23     4923.65     4670.13    121.90 o 
   5   1  23     1778.30     1903.17    107.79 o 
   6   1  23     1002.63     1188.02     74.63 o 
   7   1  23     1365.89     1304.57     94.85 o 
   8   1  23      517.84      495.11    121.05 o 
   9   1  23      114.19      260.02    106.14 o 
  -9   2  23       56.37        6.81    139.93 o 
  -8   2  23      579.05      712.58     95.18 o 
  -7   2  23       26.59       48.07     67.85 o 
  -6   2  23     4923.88     5100.18    149.82 o 
  -5   2  23      376.11      456.10     77.20 o 
  -4   2  23    10034.90    10168.05    281.51 o 
  -3   2  23     2099.74     2083.41     71.04 o 
  -2   2  23     3641.00     3778.81     65.41 o 
  -1   2  23     1418.57     1461.57     36.63 o 
   0   2  23      380.43      421.90     45.91 o 
   1   2  23     1417.62     1435.81     50.37 o 
   2   2  23     3693.65     3832.98     95.21 o 
   3   2  23     2162.16     2097.86     79.10 o 
   4   2  23    10011.56    10431.08    203.84 o 
   5   2  23      406.10      386.63     60.52 o 
   6   2  23     4990.67     5283.77    146.01 o 
   7   2  23       23.77      109.35     76.43 o 
   8   2  23      595.22      565.23    108.85 o 
   9   2  23       56.76       27.10    173.53 o 
  -9   3  23      554.49      703.64    106.39 o 
  -8   3  23      126.63      142.12     89.83 o 
  -7   3  23     1503.33     1540.98    107.23 o 
  -6   3  23      348.36      356.72     63.96 o 
  -5   3  23     4606.97     4626.03    178.87 o 
  -4   3  23      843.70      747.64     72.57 o 
  -3   3  23     7295.70     7550.78    197.72 o 
  -2   3  23     1132.16     1052.09     36.16 o 
  -1   3  23     1354.69     1282.50     44.37 o 
   0   3  23     1374.87     1293.68     61.72 o 
   1   3  23     1465.96     1468.90     56.36 o 
   2   3  23     1227.91     1175.49    119.82 o 
   3   3  23     7313.84     7338.11    192.09 o 
   4   3  23      899.92      915.20     78.30 o 
   5   3  23     4434.91     4601.35    156.91 o 
   6   3  23      389.43      319.42    125.52 o 
   7   3  23     1496.62     1415.35    116.79 o 
   8   3  23      116.32       47.91     95.88 o 
   9   3  23      541.27      902.43    452.09 o 
  -9   4  23      775.21      754.14    135.75 o 
  -8   4  23      248.42      260.13    107.40 o 
  -7   4  23      163.12       88.54     72.91 o 
  -6   4  23     1368.55     1402.18    101.75 o 
  -5   4  23      251.95      252.31     49.16 o 
  -4   4  23     6657.52     6694.20    208.88 o 
  -3   4  23     2215.18     2247.28     83.47 o 
  -2   4  23     3776.50     3683.90     96.89 o 
  -1   4  23     1430.56     1413.95     42.73 o 
   0   4  23     1335.50     1410.77     93.98 o 
   1   4  23     1420.20     1424.55     47.69 o 
   2   4  23     3886.38     3929.72    109.82 o 
   3   4  23     2031.18     1950.03     91.23 o 
   4   4  23     6594.04     6777.80    208.75 o 
   5   4  23      235.58      246.25     74.68 o 
   6   4  23     1322.76     1292.73    104.44 o 
   7   4  23      147.01      326.58     88.34 o 
   8   4  23      221.65      180.24    135.22 o 
   9   4  23      746.59      704.58    191.50 o 
  -8   5  23     1141.10     1233.05    126.64 o 
  -7   5  23      289.07      246.76     88.17 o 
  -6   5  23      778.49      986.82     91.36 o 
  -5   5  23     1047.86      928.86     82.47 o 
  -4   5  23     1613.49     1637.68     78.13 o 
  -3   5  23     2530.63     2517.76     94.83 o 
  -2   5  23      940.44      908.69     56.43 o 
  -1   5  23     4075.19     4047.08     88.92 o 
   0   5  23     2532.34     2538.52     72.24 o 
   1   5  23     4022.60     3954.69    113.01 o 
   2   5  23      876.09      905.62     60.06 o 
   3   5  23     2512.17     2532.70     99.87 o 
   4   5  23     1611.68     1610.90     74.18 o 
   5   5  23      983.63      894.45     86.39 o 
   6   5  23      805.74      846.43    225.53 o 
   7   5  23      292.88        9.66    128.58 o 
   8   5  23     1085.64      905.39    128.98 o 
  -8   6  23      530.72      469.99    110.93 o 
  -7   6  23      361.38      472.60    100.98 o 
  -6   6  23      133.68       58.59    178.59 o 
  -5   6  23     1222.14     1111.25     82.05 o 
  -4   6  23      416.69      402.22     72.88 o 
  -3   6  23     2382.82     2324.35     84.50 o 
  -2   6  23     4145.37     4332.03    115.89 o 
  -1   6  23     2116.56     2200.54     95.60 o 
   0   6  23     2125.15     1920.45     79.68 o 
   1   6  23     1923.11     2098.03     83.25 o 
   2   6  23     4071.37     3984.18    143.10 o 
   3   6  23     2264.58     2275.75    169.41 o 
   4   6  23      370.11      419.37     59.07 o 
   5   6  23     1249.60     1140.94    157.16 o 
   6   6  23      121.58       98.30     91.23 o 
   7   6  23      393.70      620.47    214.31 o 
   8   6  23      516.57      665.66    131.45 o 
  -8   7  23     1403.58     1628.98    142.94 o 
  -7   7  23      140.49      -74.40    101.92 o 
  -6   7  23      771.72      715.38    177.57 o 
  -5   7  23       97.12       28.55     77.84 o 
  -4   7  23      999.89      953.16    137.77 o 
  -3   7  23      630.51      585.70     83.68 o 
  -2   7  23     8133.75     8417.08    281.51 o 
  -1   7  23     4365.06     4178.46    132.89 o 
   0   7  23     4502.57     4619.13    131.86 o 
   1   7  23     4469.09     4777.71    148.29 o 
   2   7  23     8193.07     8586.48    237.71 o 
   3   7  23      665.55      543.93    120.42 o 
   4   7  23      982.87      840.66     72.96 o 
   5   7  23      103.71      -32.66    131.65 o 
   6   7  23      757.70      712.28    120.36 o 
   7   7  23      172.46      221.63    139.30 o 
   8   7  23     1416.75     1427.70    364.32 o 
  -7   8  23      769.61      904.09    144.27 o 
  -6   8  23       85.70       15.31    123.48 o 
  -5   8  23      530.36      396.55     83.95 o 
  -4   8  23       43.36      -51.31     64.94 o 
  -3   8  23     2572.16     2340.81    145.93 o 
  -2   8  23      744.05      699.29     90.20 o 
  -1   8  23     7050.18     6910.27    170.67 o 
   0   8  23      820.57      794.03     71.65 o 
   1   8  23     6990.06     6941.89    205.12 o 
   2   8  23      654.18      696.33    139.81 o 
   3   8  23     2636.14     2392.09    184.71 o 
   4   8  23       39.75      -59.25     94.91 o 
   5   8  23      534.44      209.21    138.79 o 
   6   8  23       70.99      128.58    166.34 o 
   7   8  23      740.99      360.24    212.27 o 
  -7   9  23      806.08      747.02    213.29 o 
  -6   9  23      403.30      656.19    212.27 o 
  -5   9  23      766.81      698.58    113.68 o 
  -4   9  23      675.79      570.47    129.61 o 
  -3   9  23      168.04      246.49     86.55 o 
  -2   9  23     3850.05     3860.30    267.89 o 
  -1   9  23      427.35      364.55     65.59 o 
   0   9  23     9472.59     9611.31    279.24 o 
   1   9  23      477.56      267.72     89.40 o 
   2   9  23     3782.29     3845.75    130.52 o 
   3   9  23      161.47      196.96    133.69 o 
   4   9  23      694.80      453.10     96.91 o 
   5   9  23      735.45      802.12    180.63 o 
   6   9  23      425.21      573.53    218.39 o 
   7   9  23      801.76      620.47    242.88 o 
  -7  10  23        7.32       27.30    148.85 o 
  -6  10  23       56.78       82.66    162.26 o 
  -5  10  23      294.92      168.05    279.11 o 
  -4  10  23      184.13      179.61    124.50 o 
  -3  10  23      624.69      753.14    163.28 o 
  -2  10  23     1051.59     1029.33    103.58 o 
  -1  10  23     1947.08     1883.45    159.34 o 
   0  10  23        0.45       24.89     63.48 o 
   1  10  23     1954.45     1845.14     97.56 o 
   2  10  23      994.88      729.72    105.43 o 
   3  10  23      646.49      625.35     86.28 o 
   4  10  23      161.81      147.15    104.75 o 
   5  10  23      282.60      289.90    132.67 o 
   6  10  23       45.90       13.27    215.33 o 
   7  10  23        1.45      107.94    161.21 o 
  -6  11  23      196.36      235.74    205.12 o 
  -5  11  23     1531.53     1511.04    165.13 o 
  -4  11  23      535.32      452.09    156.14 o 
  -3  11  23     2242.26     2524.75    235.74 o 
  -2  11  23      490.05      479.39    100.20 o 
  -1  11  23     1540.64     1410.71    139.00 o 
   0  11  23      195.48      226.93     76.05 o 
   1  11  23     1524.83     1297.25    108.55 o 
   2  11  23      591.28      542.84    146.95 o 
   3  11  23     2228.27     2442.96    136.34 o 
   4  11  23      584.39      414.32     96.02 o 
   5  11  23     1531.79     1215.54    113.35 o 
   6  11  23      186.68      113.90    148.32 o 
  -5  12  23      363.14      348.01    136.50 o 
  -4  12  23     1312.64     1445.05    209.21 o 
  -3  12  23      845.78     1078.68    180.63 o 
  -2  12  23     1321.21     1139.92    168.38 o 
  -1  12  23      601.13      516.81     95.84 o 
   0  12  23     1278.36     1297.76    110.33 o 
   1  12  23      613.67      652.65    118.71 o 
   2  12  23     1352.11     1479.80    123.83 o 
   3  12  23      814.97      962.15    170.94 o 
   4  12  23     1330.29     1367.82    191.30 o 
   5  12  23      354.90      439.30    121.57 o 
  -4  13  23      514.94      391.88    174.51 o 
  -3  13  23      183.11      -70.42    122.46 o 
  -2  13  23      817.05     1098.07    177.57 o 
  -1  13  23      165.46      193.65    196.45 o 
   0  13  23     1194.95     1234.14    167.73 o 
   1  13  23      178.28       78.23     87.05 o 
   2  13  23      809.78     1016.31    161.13 o 
   3  13  23      150.99      299.71    278.60 o 
   4  13  23      510.99      295.63    142.48 o 
  -3  14  23      443.74      542.91    204.10 o 
  -2  14  23      380.59      183.69    160.22 o 
  -1  14  23      574.05     1035.82    219.41 o 
   0  14  23        0.10       34.93    133.86 o 
   1  14  23      571.87      183.17    141.52 o 
   2  14  23      401.82      518.81    159.35 o 
   3  14  23      450.69      149.54    189.31 o 
  -1  15  23      173.83       38.78    188.80 o 
   0  15  23        1.19       38.57    130.90 o 
   1  15  23      190.74       23.27    164.55 o 
   0   0  24     5208.14     3962.66    165.32 o 
   1   0  24    15479.63    16135.23    438.33 o 
   2   0  24     3075.86     3328.85     95.26 o 
   3   0  24     3653.84     3874.79    106.58 o 
   4   0  24      581.73      490.17     67.71 o 
   5   0  24      953.93      912.61     82.62 o 
   6   0  24     1088.88      992.28     74.94 o 
   7   0  24     1251.81     1193.80     88.37 o 
   8   0  24        8.35       14.59     77.86 o 
   9   0  24     1583.49     1519.57    132.30 o 
  -9   1  24      163.58      129.65     97.86 o 
  -8   1  24     1825.82     1859.81    123.75 o 
  -7   1  24      179.06      122.76     82.55 o 
  -6   1  24      932.58      854.92     94.99 o 
  -5   1  24     2367.79     2142.45     96.60 o 
  -4   1  24      433.92      527.61    102.05 o 
  -3   1  24     6147.75     6380.71    146.22 o 
  -2   1  24     8910.26     8967.42    218.85 o 
  -1   1  24     4454.55     4556.30     95.13 o 
   0   1  24    19466.92    18518.71   2457.40 o 
   1   1  24     4552.57     4701.23     98.97 o 
   2   1  24     8496.68     8306.22    194.65 o 
   3   1  24     6134.44     6120.70    157.63 o 
   4   1  24      384.91      255.10     67.96 o 
   5   1  24     2382.10     2410.10    105.67 o 
   6   1  24      876.25      745.79     78.12 o 
   7   1  24      175.69      232.55     67.73 o 
   8   1  24     1746.49     1741.27    113.71 o 
   9   1  24      177.24      299.68    112.50 o 
  -9   2  24      613.27      556.06    104.65 o 
  -8   2  24      262.36      212.91     77.65 o 
  -7   2  24      599.05      514.74     75.88 o 
  -6   2  24      273.46      265.53     79.39 o 
  -5   2  24     1740.11     1652.35     93.36 o 
  -4   2  24     1366.26     1309.95     77.91 o 
  -3   2  24     3528.12     3452.87     92.50 o 
  -2   2  24      128.40      127.62     29.91 o 
  -1   2  24     6091.30     6495.50     97.09 o 
   0   2  24      387.81      380.51     44.58 o 
   1   2  24     6362.73     6835.51    180.90 o 
   2   2  24      170.71      157.22     74.58 o 
   3   2  24     3708.96     3618.02     90.56 o 
   4   2  24     1402.51     1410.56     97.37 o 
   5   2  24     1736.42     1780.94     88.40 o 
   6   2  24      297.66      275.94     64.27 o 
   7   2  24      559.24      445.04    110.91 o 
   8   2  24      295.97      262.97     89.79 o 
   9   2  24      671.72      567.48    379.12 o 
  -9   3  24      136.88      342.55    114.70 o 
  -8   3  24      226.76      195.68     89.58 o 
  -7   3  24      666.51      663.32     79.83 o 
  -6   3  24      366.25      268.20     81.90 o 
  -5   3  24      821.60      744.73     76.95 o 
  -4   3  24      379.32      264.05     45.41 o 
  -3   3  24     2749.57     2770.01     89.25 o 
  -2   3  24        9.33       -1.00     20.51 o 
  -1   3  24     1307.68     1353.27     45.70 o 
   0   3  24      652.36      734.48    122.46 o 
   1   3  24     1392.08     1438.69     69.09 o 
   2   3  24       30.53       73.81     31.58 o 
   3   3  24     2688.62     2839.28    113.31 o 
   4   3  24      365.59      398.53    139.30 o 
   5   3  24      836.47      823.19    102.11 o 
   6   3  24      336.45      249.03     86.77 o 
   7   3  24      659.50      561.91     92.33 o 
   8   3  24      267.84       82.52     85.17 o 
   9   3  24      114.34      366.93    176.05 o 
  -8   4  24      733.54      730.19    108.38 o 
  -7   4  24      943.44      995.78    113.60 o 
  -6   4  24     2166.42     2104.14    115.47 o 
  -5   4  24      405.43      378.63     65.57 o 
  -4   4  24     3296.37     3455.35    147.61 o 
  -3   4  24     3103.97     3131.72     83.83 o 
  -2   4  24     1905.34     2019.71     82.34 o 
  -1   4  24     4147.08     4099.31     98.40 o 
   0   4  24     2947.99     3025.46     71.69 o 
   1   4  24     4143.94     4091.12     86.30 o 
   2   4  24     1967.69     2086.31     94.54 o 
   3   4  24     3257.55     3306.63    121.95 o 
   4   4  24     3553.01     3812.45    200.53 o 
   5   4  24      419.94      588.93     87.60 o 
   6   4  24     2210.20     2229.07    116.04 o 
   7   4  24      995.16     1038.28    129.27 o 
   8   4  24      715.06      641.00    129.53 o 
  -8   5  24      556.54      709.39    196.31 o 
  -7   5  24     1171.59     1230.62    115.71 o 
  -6   5  24     1349.88     1466.70    113.00 o 
  -5   5  24     2334.43     2465.83    107.81 o 
  -4   5  24     3371.24     3407.55    129.61 o 
  -3   5  24      729.23      732.68     64.36 o 
  -2   5  24     6079.71     6212.68    138.81 o 
  -1   5  24     2033.08     1927.11     83.37 o 
   0   5  24    18179.79    19176.11    337.42 o 
   1   5  24     2078.18     2047.64     73.65 o 
   2   5  24     6042.21     6309.06    166.36 o 
   3   5  24      765.97      771.51     96.95 o 
   4   5  24     3390.22     3303.17    132.24 o 
   5   5  24     2462.47     2508.29    109.75 o 
   6   5  24     1412.37     1322.18    128.26 o 
   7   5  24     1195.15     1506.68    278.09 o 
   8   5  24      561.30      500.95    152.59 o 
  -8   6  24      147.18       75.08    117.61 o 
  -7   6  24      200.73      378.78     93.39 o 
  -6   6  24      986.81     1081.57    105.84 o 
  -5   6  24      980.73     1001.16    109.92 o 
  -4   6  24     3903.09     3842.34    167.05 o 
  -3   6  24     2954.63     3064.89    131.75 o 
  -2   6  24     2340.70     2274.67     96.44 o 
  -1   6  24     2029.41     2031.50     67.07 o 
   0   6  24    10495.03    10578.44    268.87 o 
   1   6  24     1828.61     1817.68     91.20 o 
   2   6  24     2222.20     2117.03     98.29 o 
   3   6  24     2887.26     2737.02    188.80 o 
   4   6  24     3895.10     3892.46    180.71 o 
   5   6  24      995.66      953.16    158.18 o 
   6   6  24      968.47     1137.17    144.20 o 
   7   6  24      182.30      113.39    105.67 o 
   8   6  24      170.85      152.31    149.26 o 
  -8   7  24      119.70      332.97    156.22 o 
  -7   7  24     2288.88     2269.18    186.56 o 
  -6   7  24       55.58      -50.02     92.19 o 
  -5   7  24     4570.34     4707.72    173.75 o 
  -4   7  24     1851.39     2010.41    159.20 o 
  -3   7  24     3555.95     3547.13    141.07 o 
  -2   7  24      724.95      814.63     82.63 o 
  -1   7  24      708.89      706.99     63.08 o 
   0   7  24     1121.30     1062.37     72.52 o 
   1   7  24      777.26      661.42     89.30 o 
   2   7  24      688.30      593.20     67.34 o 
   3   7  24     3441.98     3443.22    219.41 o 
   4   7  24     1868.12     1824.89    144.40 o 
   5   7  24     4374.85     4367.80    250.03 o 
   6   7  24       78.75     -153.08    153.08 o 
   7   7  24     2228.66     2034.91    282.68 o 
   8   7  24      107.92     -177.06    177.06 o 
  -7   8  24      244.09      269.00    114.59 o 
  -6   8  24      821.67      925.61    199.00 o 
  -5   8  24      416.91      370.31     93.01 o 
  -4   8  24      780.87      746.00    141.85 o 
  -3   8  24      485.65      440.86     90.83 o 
  -2   8  24      242.74      124.39     65.38 o 
  -1   8  24      454.30      420.51     60.90 o 
   0   8  24      263.43      214.50     62.89 o 
   1   8  24      451.58      495.34    101.54 o 
   2   8  24      193.73      257.74    137.77 o 
   3   8  24      449.17      490.87    123.48 o 
   4   8  24      771.78      730.55    106.48 o 
   5   8  24      430.15      549.04    150.02 o 
   6   8  24      774.75      530.67    191.86 o 
   7   8  24      266.87      -27.55    156.14 o 
  -7   9  24      538.38      839.69    157.13 o 
  -6   9  24      177.45      143.20    100.34 o 
  -5   9  24      486.54      479.24    103.83 o 
  -4   9  24      980.99     1049.09    151.04 o 
  -3   9  24      394.55      468.56    130.63 o 
  -2   9  24      606.85      638.61     95.96 o 
  -1   9  24     1302.05     1190.81     90.22 o 
   0   9  24     2060.60     2062.46     92.83 o 
   1   9  24     1335.43     1424.89     95.55 o 
   2   9  24      585.63      738.85    164.30 o 
   3   9  24      365.13      437.80    109.20 o 
   4   9  24     1022.61      889.28    126.99 o 
   5   9  24      504.14      396.98    172.47 o 
   6   9  24      169.02      441.88    210.23 o 
   7   9  24      605.79      741.91    237.78 o 
  -6  10  24     1033.05     1206.25    225.53 o 
  -5  10  24       25.30     -102.42    102.42 o 
  -4  10  24     3339.43     3447.30    310.24 o 
  -3  10  24      374.11      511.28    139.81 o 
  -2  10  24     1929.43     2038.26    152.06 o 
  -1  10  24      294.50      291.32     70.41 o 
   0  10  24      797.12      930.46     89.90 o 
   1  10  24      291.92      224.41     87.33 o 
   2  10  24     1865.19     2010.93    145.96 o 
   3  10  24      338.72      453.90    110.26 o 
   4  10  24     3272.99     3461.83    227.57 o 
   5  10  24       22.97      164.30    193.90 o 
   6  10  24     1037.16      863.38    154.74 o 
  -6  11  24      117.03      -16.17    115.44 o 
  -5  11  24     2371.56     2278.49    181.61 o 
  -4  11  24       62.83       68.37    115.32 o 
  -3  11  24     2270.44     2344.12    237.78 o 
  -2  11  24      276.94      248.83     90.23 o 
  -1  11  24      709.73      580.95    117.89 o 
   0  11  24       54.93      142.17     70.87 o 
   1  11  24      739.81      674.30     92.15 o 
   2  11  24      299.73      181.20    112.43 o 
   3  11  24     2357.09     2117.19    136.49 o 
   4  11  24       83.23       38.50    105.53 o 
   5  11  24     2340.31     2299.05    193.25 o 
   6  11  24      122.77       82.41    164.97 o 
  -5  12  24      809.13      968.70    160.30 o 
  -4  12  24     1192.09     1273.60    255.13 o 
  -3  12  24       76.83       95.93    143.89 o 
  -2  12  24     1142.07     1404.23    172.47 o 
  -1  12  24     1492.83     1371.67    124.81 o 
   0  12  24     1756.77     1699.54    125.07 o 
   1  12  24     1494.16     1354.73    123.32 o 
   2  12  24     1179.12     1217.21    147.51 o 
   3  12  24       78.85      -29.28     95.64 o 
   4  12  24     1166.64     1109.44    129.93 o 
   5  12  24      838.72      626.53    121.01 o 
  -4  13  24      251.20      -18.37    159.20 o 
  -3  13  24      324.91      502.09    173.49 o 
  -2  13  24     1642.15     1629.76    197.98 o 
  -1  13  24       17.87       22.99     91.57 o 
   0  13  24     1860.21     1693.98    132.60 o 
   1  13  24        8.69     -133.58    133.58 o 
   2  13  24     1603.07     1639.14    135.58 o 
   3  13  24      344.00      151.97    136.38 o 
   4  13  24      229.44      185.02    154.72 o 
  -3  14  24      909.69      975.61    213.29 o 
  -2  14  24      306.47      256.15    189.82 o 
  -1  14  24     2116.80     1661.40    242.88 o 
   0  14  24      317.48      288.41    139.84 o 
   1  14  24     1972.20     1879.01    205.00 o 
   2  14  24      298.07      151.43    126.54 o 
   3  14  24      830.13      727.09    131.84 o 
   0  15  24     1955.15     1944.55    213.14 o 
   1   0  25     1791.13     1811.28    111.75 o 
   2   0  25     2286.57     2255.18     77.11 o 
   3   0  25     7922.51     8250.36    187.20 o 
   4   0  25     1858.05     1944.12    107.62 o 
   5   0  25     4377.79     4709.06    167.18 o 
   6   0  25      174.12      119.52     58.58 o 
   7   0  25      786.21      653.82     84.82 o 
   8   0  25        0.54        1.55    107.20 o 
   9   0  25       41.80      171.47    104.18 o 
  -9   1  25      109.89      -86.39    114.74 o 
  -8   1  25      269.20      179.08     84.56 o 
  -7   1  25      518.80      533.75     80.58 o 
  -6   1  25     1945.02     1883.57    113.70 o 
  -5   1  25      454.30      489.50     63.59 o 
  -4   1  25     5394.19     5417.74    196.00 o 
  -3   1  25     2139.08     2113.67    104.60 o 
  -2   1  25     3921.10     4029.20     84.10 o 
  -1   1  25     7820.06     8071.70    117.97 o 
   0   1  25      420.33      431.68     46.94 o 
   1   1  25     7887.70     8078.29    213.93 o 
   2   1  25     3804.11     3590.50    156.04 o 
   3   1  25     2207.02     2269.55     85.75 o 
   4   1  25     5404.22     5442.14    161.99 o 
   5   1  25      476.87      549.69     67.22 o 
   6   1  25     1887.75     1994.77    106.57 o 
   7   1  25      512.77      535.32     91.88 o 
   8   1  25      293.99      248.69     83.36 o 
   9   1  25      111.34      113.69    154.84 o 
  -9   2  25       44.47       35.20    105.25 o 
  -8   2  25      344.46      352.96     78.99 o 
  -7   2  25     1581.88     1599.53    107.96 o 
  -6   2  25      759.08      697.96     73.33 o 
  -5   2  25     6479.66     6260.46    228.81 o 
  -4   2  25     2946.77     2742.31    118.65 o 
  -3   2  25     2911.18     2981.78    102.38 o 
  -2   2  25     4372.78     4423.61     75.76 o 
  -1   2  25     1243.79     1238.27     39.74 o 
   0   2  25    11845.88    12084.41    244.10 o 
   1   2  25     1281.26     1359.81     47.91 o 
   2   2  25     4199.82     4363.60    113.80 o 
   3   2  25     3108.72     3145.64    114.09 o 
   4   2  25     2819.25     2878.24     94.34 o 
   5   2  25     6725.64     7073.66    180.76 o 
   6   2  25      750.57      719.29     75.55 o 
   7   2  25     1628.13     1729.44    114.56 o 
   8   2  25      368.21      448.22    115.48 o 
   9   2  25       47.82     -169.43    169.43 o 
  -8   3  25     1247.08     1122.93    124.42 o 
  -7   3  25      217.33      180.37     75.72 o 
  -6   3  25     1782.92     1788.79    124.52 o 
  -5   3  25      203.14      124.10     48.08 o 
  -4   3  25     2307.86     2353.46    115.08 o 
  -3   3  25     1085.12     1095.43     70.41 o 
  -2   3  25      325.26      292.50     37.12 o 
  -1   3  25     2444.86     2446.30     56.32 o 
   0   3  25      464.23      462.72     34.74 o 
   1   3  25     2398.64     2428.55     72.35 o 
   2   3  25      423.33      470.67     54.41 o 
   3   3  25     1145.27     1145.52     80.92 o 
   4   3  25     2489.52     2289.75    145.93 o 
   5   3  25      201.09      104.74     69.62 o 
   6   3  25     1873.24     1889.75    127.30 o 
   7   3  25      197.07       89.47     83.57 o 
   8   3  25     1255.04     1217.14    113.03 o 
  -8   4  25      498.38      361.36     96.87 o 
  -7   4  25      904.73      865.26    105.43 o 
  -6   4  25      113.06       38.87     69.08 o 
  -5   4  25     1890.66     1782.13     99.09 o 
  -4   4  25      697.17      654.92     64.39 o 
  -3   4  25     6905.23     6822.47    169.62 o 
  -2   4  25      291.71      325.88     43.45 o 
  -1   4  25     1508.65     1472.09     68.64 o 
   0   4  25      525.62      571.92     40.84 o 
   1   4  25     1481.70     1501.15     49.27 o 
   2   4  25      256.29      312.33     47.27 o 
   3   4  25     6806.16     6601.52    179.69 o 
   4   4  25      733.52      696.57     82.39 o 
   5   4  25     1848.34     1832.53     96.53 o 
   6   4  25       96.99      174.01    101.14 o 
   7   4  25      878.34      769.46     97.99 o 
   8   4  25      472.80      281.87    121.15 o 
  -8   5  25      840.85      762.37    126.42 o 
  -7   5  25      365.62      308.00    128.49 o 
  -6   5  25     1397.94     1464.66     94.16 o 
  -5   5  25      172.47      146.86     78.71 o 
  -4   5  25      814.89      858.64     62.42 o 
  -3   5  25      830.08      846.98     72.15 o 
  -2   5  25     1351.31     1279.30     68.68 o 
  -1   5  25     3976.39     3948.89     97.95 o 
   0   5  25     1927.24     1812.26     72.09 o 
   1   5  25     4078.26     4265.04    109.79 o 
   2   5  25     1296.24     1326.64     64.52 o 
   3   5  25      905.15      886.83    117.36 o 
   4   5  25      723.49      751.30     70.65 o 
   5   5  25      174.16       95.73     74.56 o 
   6   5  25     1363.10     1321.95    256.15 o 
   7   5  25      382.42      560.26    182.67 o 
   8   5  25      843.25      888.47    156.59 o 
  -8   6  25      861.26      770.55    142.09 o 
  -7   6  25      107.79      107.76     89.13 o 
  -6   6  25      157.04       21.38     69.71 o 
  -5   6  25      159.05      221.26     84.20 o 
  -4   6  25      586.85      696.36     84.82 o 
  -3   6  25      402.21      329.40     53.80 o 
  -2   6  25     3133.29     3301.32    101.47 o 
  -1   6  25      390.04      390.59     53.42 o 
   0   6  25     1260.61     1461.97     89.62 o 
   1   6  25      449.25      502.93     98.48 o 
   2   6  25     3083.98     3469.75    168.38 o 
   3   6  25      400.96      508.22    122.46 o 
   4   6  25      594.79      546.70    106.13 o 
   5   6  25      138.39      201.53    133.18 o 
   6   6  25      150.62      124.50    157.16 o 
   7   6  25       83.69      138.78    118.65 o 
   8   6  25      867.85      770.99    171.94 o 
  -8   7  25       15.67      180.26    154.61 o 
  -7   7  25      349.43      301.41    145.50 o 
  -6   7  25       11.52      -50.46     76.70 o 
  -5   7  25      278.92      370.28     96.95 o 
  -4   7  25      723.26      704.16     93.25 o 
  -3   7  25     4369.54     4283.36    199.00 o 
  -2   7  25      729.09      589.02     85.84 o 
  -1   7  25    12303.93    12239.71    251.55 o 
   0   7  25     2450.71     2540.81    121.41 o 
   1   7  25    12581.74    12531.60    329.19 o 
   2   7  25      666.91      593.47    128.58 o 
   3   7  25     4516.52     4518.84    265.33 o 
   4   7  25      703.65      599.26     90.18 o 
   5   7  25      285.63      353.10    107.15 o 
   6   7  25       10.20       94.91    145.93 o 
   7   7  25      372.01      493.93    203.08 o 
   8   7  25       19.34     -115.56    129.89 o 
  -7   8  25      153.18      219.85    144.37 o 
  -6   8  25      825.99      753.26    172.98 o 
  -5   8  25       92.51      -41.95     81.20 o 
  -4   8  25     1540.26     1385.86    141.85 o 
  -3   8  25        5.88       70.73     79.92 o 
  -2   8  25     3509.94     3431.91    141.97 o 
  -1   8  25      199.50      137.51     55.72 o 
   0   8  25     5313.01     5577.91    193.10 o 
   1   8  25      193.44      192.57     69.38 o 
   2   8  25     3617.64     4079.00    257.17 o 
   3   8  25       10.05      124.50    126.54 o 
   4   8  25     1516.14     1681.09    141.52 o 
   5   8  25       91.97      209.21    154.10 o 
   6   8  25      864.01      679.66    204.10 o 
   7   8  25      138.39     -110.22    195.94 o 
  -7   9  25      636.23      520.75    147.34 o 
  -6   9  25       15.59      -46.70     99.22 o 
  -5   9  25       11.12       49.74     88.33 o 
  -4   9  25      466.59      502.09    143.89 o 
  -3   9  25      286.14      415.70     94.40 o 
  -2   9  25      313.02      260.51     78.58 o 
  -1   9  25      277.65      308.87     71.05 o 
   0   9  25        1.63       18.23     58.14 o 
   1   9  25      276.98      149.90     78.20 o 
   2   9  25      337.53      320.44    117.36 o 
   3   9  25      250.11      120.42    151.04 o 
   4   9  25      473.20      332.44    101.75 o 
   5   9  25       11.31      -98.99    141.85 o 
   6   9  25       11.69       73.48    171.45 o 
   7   9  25      682.48      213.29    235.74 o 
  -6  10  25      429.79      401.76    125.26 o 
  -5  10  25       40.98     -148.66    166.85 o 
  -4  10  25      375.27      332.69    135.73 o 
  -3  10  25      191.12      172.47    120.42 o 
  -2  10  25      922.31      971.03    107.23 o 
  -1  10  25       53.98       10.50     95.56 o 
   0  10  25     1644.67     1404.69     96.03 o 
   1  10  25       71.50       51.37     92.36 o 
   2  10  25      918.44     1024.45    138.88 o 
   3  10  25      212.74      317.29    107.39 o 
   4  10  25      405.60      224.04     93.53 o 
   5  10  25       43.81      -72.46    208.19 o 
   6  10  25      413.15      337.26    127.20 o 
  -6  11  25      979.46      927.15    264.31 o 
  -5  11  25       14.66        0.83    104.46 o 
  -4  11  25      592.11      536.79    176.55 o 
  -3  11  25      643.33      377.59    162.26 o 
  -2  11  25      306.72      316.01    101.07 o 
  -1  11  25     4248.36     4154.23    214.67 o 
   0  11  25      501.30      433.04    122.27 o 
   1  11  25     4239.78     4108.81    217.64 o 
   2  11  25      311.98       68.21    146.44 o 
   3  11  25      652.77      635.62     99.54 o 
   4  11  25      528.37      547.97    105.59 o 
   5  11  25       16.46     -138.76    138.76 o 
   6  11  25      940.69     1056.31    168.13 o 
  -5  12  25     3427.97     3439.57    293.80 o 
  -4  12  25      571.89      783.76    177.57 o 
  -3  12  25     2080.30     1726.71    205.12 o 
  -2  12  25     1518.34     1451.94    181.65 o 
  -1  12  25      203.58      175.70    108.05 o 
   0  12  25     5097.41     5260.36    231.90 o 
   1  12  25      180.86      143.97    125.55 o 
   2  12  25     1489.31     1250.35    154.16 o 
   3  12  25     2088.44     1912.40    146.56 o 
   4  12  25      581.05      641.16    115.38 o 
   5  12  25     3370.55     3175.69    229.12 o 
  -4  13  25     2101.51     1913.47    300.03 o 
  -3  13  25      999.48      711.30    223.49 o 
  -2  13  25     2069.71     2038.99    288.81 o 
  -1  13  25     1596.61     1657.48    171.35 o 
   0  13  25     1743.22     1615.78    137.28 o 
   1  13  25     1683.51     1400.21    161.04 o 
   2  13  25     2120.31     1951.41    140.76 o 
   3  13  25     1057.05     1065.82    163.72 o 
   4  13  25     2127.09     2062.39    227.98 o 
  -3  14  25     2033.29     2305.34    310.24 o 
  -2  14  25      303.58      297.99    204.10 o 
  -1  14  25     1184.72      900.09    190.84 o 
   0  14  25       78.02      339.42    209.21 o 
   1  14  25     1206.08     1206.78    177.79 o 
   2  14  25      269.61      199.62    157.62 o 
   3  14  25     2077.77     2090.63    223.35 o 
   0   0  26      907.12      691.91     52.05 o 
   1   0  26     9896.86    10415.30    243.15 o 
   2   0  26     1939.85     2037.28     72.46 o 
   3   0  26     3269.32     3278.70    141.01 o 
   4   0  26      939.28      933.20    138.28 o 
   5   0  26       88.25      124.43     54.89 o 
   6   0  26      648.94      675.87     74.08 o 
   7   0  26     1188.59     1196.69     83.70 o 
   8   0  26      674.29      697.35     95.63 o 
   9   0  26      745.85      555.64    139.31 o 
  -8   1  26      665.94      679.33     93.22 o 
  -7   1  26      524.06      373.21     75.46 o 
  -6   1  26      368.14      290.39     85.50 o 
  -5   1  26      610.87      513.99     66.59 o 
  -4   1  26      842.81      667.76     81.89 o 
  -3   1  26     1170.65     1246.59     61.18 o 
  -2   1  26     5722.77     5547.55    137.42 o 
  -1   1  26     1829.65     2135.23     90.39 o 
   0   1  26     9462.97    10075.29    238.80 o 
   1   1  26     1693.94     1728.65    143.89 o 
   2   1  26     5711.52     5723.64    158.94 o 
   3   1  26     1089.78     1221.56    106.13 o 
   4   1  26      793.84      772.88     66.12 o 
   5   1  26      615.15      649.61     70.61 o 
   6   1  26      368.94      349.57     73.00 o 
   7   1  26      536.48      682.03     92.10 o 
   8   1  26      633.30      569.98     91.69 o 
  -8   2  26      709.18      631.73     91.62 o 
  -7   2  26      361.45      266.57     77.26 o 
  -6   2  26      169.97      295.08     83.47 o 
  -5   2  26      224.00       15.59    112.77 o 
  -4   2  26      791.50     1076.64    145.93 o 
  -3   2  26        0.69      -43.65     43.65 o 
  -2   2  26     4592.75     4631.28     90.20 o 
  -1   2  26     2162.96     2243.65     55.72 o 
   0   2  26     8965.92     9240.95    232.32 o 
   1   2  26     2140.46     2122.93     65.33 o 
   2   2  26     4857.89     4925.84    119.99 o 
   3   2  26        7.45      -37.52     54.92 o 
   4   2  26      789.63      916.59     70.13 o 
   5   2  26      237.85      181.99     65.47 o 
   6   2  26      166.66      135.42     63.03 o 
   7   2  26      367.46      375.28     81.26 o 
   8   2  26      695.83      583.01    122.61 o 
  -8   3  26      418.74      473.82    113.91 o 
  -7   3  26      443.28      382.44    104.43 o 
  -6   3  26     1438.64     1493.43     95.82 o 
  -5   3  26      386.44      217.10     85.46 o 
  -4   3  26      608.20      616.58     93.38 o 
  -3   3  26     5786.86     5764.77    144.17 o 
  -2   3  26      259.17      272.93     33.44 o 
  -1   3  26    11807.90    12214.20    191.40 o 
   0   3  26       46.33       33.67     41.69 o 
   1   3  26    11769.63    12142.22    215.30 o 
   2   3  26      276.40      260.85     49.28 o 
   3   3  26     5494.52     5375.76    167.77 o 
   4   3  26      689.30      669.34     95.37 o 
   5   3  26      335.16      407.61     62.41 o 
   6   3  26     1436.27     1319.48     98.11 o 
   7   3  26      415.08      363.02     92.89 o 
   8   3  26      367.55      354.37     89.64 o 
  -8   4  26      259.81      296.23    100.08 o 
  -7   4  26     1097.42     1222.85    117.90 o 
  -6   4  26      298.84      350.27     99.81 o 
  -5   4  26     2561.54     2351.28    102.35 o 
  -4   4  26     1406.91     1487.39     80.95 o 
  -3   4  26     1792.93     1835.69     88.50 o 
  -2   4  26     3609.63     3644.88    107.09 o 
  -1   4  26      377.53      338.82     37.05 o 
   0   4  26     1439.87     1448.51     53.71 o 
   1   4  26      453.40      478.86     36.96 o 
   2   4  26     3386.27     3474.17     88.86 o 
   3   4  26     1842.97     1709.63    167.24 o 
   4   4  26     1424.49     1492.26    107.09 o 
   5   4  26     2454.27     2348.90    117.96 o 
   6   4  26      352.49      357.15     76.98 o 
   7   4  26     1055.32     1116.86    114.19 o 
   8   4  26      224.75      397.81    162.29 o 
  -8   5  26      777.61      648.01    128.96 o 
  -7   5  26      470.04      483.89     97.15 o 
  -6   5  26     4926.72     5318.09    243.31 o 
  -5   5  26     1363.71     1291.56    216.35 o 
  -4   5  26     6592.67     6862.67    250.03 o 
  -3   5  26     1968.34     1943.89    120.46 o 
  -2   5  26      424.62      464.19     72.37 o 
  -1   5  26     3752.62     3730.46    106.35 o 
   0   5  26       12.22       34.04     29.83 o 
   1   5  26     3692.57     3713.44     99.30 o 
   2   5  26      363.62      386.37     47.61 o 
   3   5  26     2013.84     2006.40     99.38 o 
   4   5  26     6422.19     6548.50    226.86 o 
   5   5  26     1351.45     1406.76    123.63 o 
   6   5  26     4913.00     4654.98    229.91 o 
   7   5  26      489.93      555.16    235.74 o 
   8   5  26      773.99      577.76    142.26 o 
  -8   6  26     1013.04      868.83    156.77 o 
  -7   6  26      223.12      120.57    140.83 o 
  -6   6  26      718.87      550.60     90.05 o 
  -5   6  26      845.47      830.52    195.43 o 
  -4   6  26     1504.61     1688.52    102.30 o 
  -3   6  26      792.64      756.68     63.51 o 
  -2   6  26     3101.29     3018.06    110.90 o 
  -1   6  26     1188.02     1271.43     78.81 o 
   0   6  26     1076.74     1051.27     75.32 o 
   1   6  26     1116.69     1220.86     90.32 o 
   2   6  26     3136.21     3070.73    157.16 o 
   3   6  26      724.57      624.56    113.28 o 
   4   6  26     1633.51     1771.02    133.18 o 
   5   6  26      687.12      444.64     99.46 o 
   6   6  26      678.07      533.73    177.57 o 
   7   6  26      222.96      423.51    199.00 o 
   8   6  26      966.10      746.27    184.50 o 
  -7   7  26      568.65      486.16    151.11 o 
  -6   7  26      194.02       13.35    106.66 o 
  -5   7  26     1512.36     1571.80    129.16 o 
  -4   7  26      369.17      403.77     83.23 o 
  -3   7  26      355.61      425.81     74.66 o 
  -2   7  26       52.67      -27.79     65.47 o 
  -1   7  26      343.79      344.42     59.93 o 
   0   7  26      194.97      247.15     63.06 o 
   1   7  26      376.51      384.42    107.15 o 
   2   7  26       33.35       60.94     57.15 o 
   3   7  26      317.70      254.11    127.56 o 
   4   7  26      389.70      360.86    153.59 o 
   5   7  26     1464.85     1244.01    177.57 o 
   6   7  26      169.07      126.14    111.45 o 
   7   7  26      581.63      458.67    139.74 o 
  -7   8  26      870.78      883.11    313.30 o 
  -6   8  26      266.51      245.52    103.23 o 
  -5   8  26     2082.18     1990.68    156.67 o 
  -4   8  26       57.29      -92.87     92.87 o 
  -3   8  26     3703.57     3619.62    170.57 o 
  -2   8  26     1618.29     1565.41    108.86 o 
  -1   8  26     1236.49     1041.10    113.73 o 
   0   8  26     1979.31     1902.52    143.05 o 
   1   8  26     1190.13     1134.24    100.52 o 
   2   8  26     1582.61     1470.07    114.37 o 
   3   8  26     3774.82     3943.27    262.27 o 
   4   8  26       34.70      -46.53     84.95 o 
   5   8  26     2178.84     2700.28    263.29 o 
   6   8  26      233.93      156.14    170.43 o 
   7   8  26      856.12      526.59    236.76 o 
  -7   9  26       25.17      -51.65    111.65 o 
  -6   9  26     2257.52     1634.86    276.56 o 
  -5   9  26      313.80      422.12    114.95 o 
  -4   9  26     5446.45     5419.96    462.29 o 
  -3   9  26      585.20      757.54    119.91 o 
  -2   9  26     3318.70     3520.14    165.25 o 
  -1   9  26      189.26      137.36     61.92 o 
   0   9  26       97.78       65.24     60.08 o 
   1   9  26      158.54      183.68     61.07 o 
   2   9  26     3303.90     3437.09    266.35 o 
   3   9  26      533.21      480.66    154.10 o 
   4   9  26     5505.54     5758.64    216.23 o 
   5   9  26      304.69      236.76    139.81 o 
   6   9  26     2272.49     2208.39    245.94 o 
   7   9  26       21.04     -142.63    147.35 o 
  -6  10  26      951.37      714.74    145.02 o 
  -5  10  26     1813.88     1916.25    185.55 o 
  -4  10  26      508.78      462.29    162.26 o 
  -3  10  26     1060.48     1220.62    136.72 o 
  -2  10  26      666.64      623.26    108.62 o 
  -1  10  26      308.85      359.96     71.31 o 
   0  10  26     1447.22     1588.70     99.26 o 
   1  10  26      321.98      295.52     74.43 o 
   2  10  26      629.86      716.47    158.18 o 
   3  10  26      949.41      813.35    149.00 o 
   4  10  26      510.44      478.17    135.05 o 
   5  10  26     1821.06     1826.08    189.16 o 
   6  10  26      950.37      916.42    269.42 o 
  -5  11  26      588.40      513.93    135.57 o 
  -4  11  26     1069.17     1226.66    193.90 o 
  -3  11  26      991.23      996.02    160.22 o 
  -2  11  26      562.43      347.78    116.47 o 
  -1  11  26      209.64      168.68    113.79 o 
   0  11  26       89.57       93.20     80.36 o 
   1  11  26      235.27      135.72     71.14 o 
   2  11  26      501.28      627.43    129.47 o 
   3  11  26      999.79      849.55    119.44 o 
   4  11  26     1085.92     1072.13    123.42 o 
   5  11  26      667.30      526.33    131.52 o 
  -5  12  26      415.96       81.80    391.37 o 
  -4  12  26      547.39      476.58    178.59 o 
  -3  12  26     1123.94     1190.94    187.77 o 
  -2  12  26      388.80      160.82    172.98 o 
  -1  12  26      733.59      379.63    120.82 o 
   0  12  26       90.45      -74.82     77.25 o 
   1  12  26      703.62      543.98    133.44 o 
   2  12  26      446.06      153.12    145.42 o 
   3  12  26     1113.69     1186.36    167.05 o 
   4  12  26      567.17      507.19    121.57 o 
   5  12  26      423.74      228.88    163.30 o 
  -4  13  26       33.05       14.29    173.49 o 
  -3  13  26      366.53      612.31    185.73 o 
  -2  13  26     1020.55      969.49    187.77 o 
  -1  13  26      141.37        4.07    114.90 o 
   0  13  26      492.05      325.27    100.93 o 
   1  13  26      128.50       21.01    132.13 o 
   2  13  26     1059.66      937.00    134.50 o 
   3  13  26      342.68      269.51    131.33 o 
   4  13  26       40.77      238.10    173.69 o 
  -2  14  26     1497.76     1309.32    263.29 o 
  -1  14  26     1485.64     1554.24    245.94 o 
   0  14  26     3058.77     2849.28    248.41 o 
   1  14  26     1503.14     1444.55    203.74 o 
   2  14  26     1501.02     1625.24    356.67 o 
   1   0  27      125.93      258.36     50.87 o 
   2   0  27      705.05      747.27     58.55 o 
   3   0  27      162.89      254.29     62.76 o 
   4   0  27      245.78      386.01     61.46 o 
   5   0  27      265.01      298.29     67.76 o 
   6   0  27      954.26     1024.15     84.45 o 
   7   0  27       76.69      -54.87     64.67 o 
   8   0  27      833.06      776.44     95.62 o 
  -8   1  27      188.28      181.48     86.22 o 
  -7   1  27      654.76      759.35     83.17 o 
  -6   1  27       64.87      -40.60     65.86 o 
  -5   1  27     3794.07     3740.51    125.47 o 
  -4   1  27      302.69      406.80     67.10 o 
  -3   1  27     3419.76     3365.30    122.85 o 
  -2   1  27      115.69       94.99     30.89 o 
  -1   1  27      552.67      511.30     54.40 o 
   0   1  27      338.58      366.62    104.60 o 
   1   1  27      633.56      661.37     65.82 o 
   2   1  27      129.30      117.95     41.53 o 
   3   1  27     3450.53     3498.60    117.50 o 
   4   1  27      296.69      271.74     52.60 o 
   5   1  27     3907.12     4209.05    138.66 o 
   6   1  27       66.63       73.21     60.76 o 
   7   1  27      655.23      634.01     87.57 o 
   8   1  27      177.91      171.38     83.53 o 
  -8   2  27      717.52      704.61    112.51 o 
  -7   2  27       59.49      -69.80     69.80 o 
  -6   2  27     2998.33     3222.72    149.87 o 
  -5   2  27      263.81      377.26     84.35 o 
  -4   2  27     6040.46     6185.34    351.06 o 
  -3   2  27     1598.89     1543.03     72.40 o 
  -2   2  27    12084.45    12035.46    261.61 o 
  -1   2  27      299.03      312.85     36.49 o 
   0   2  27      496.58      649.57     52.32 o 
   1   2  27      285.22      270.39     43.41 o 
   2   2  27    12230.37    12221.49    339.74 o 
   3   2  27     1523.23     1569.26     95.77 o 
   4   2  27     6097.27     6105.12    169.66 o 
   5   2  27      287.29      259.05     67.86 o 
   6   2  27     2848.32     2903.21    498.52 o 
   7   2  27       73.06       93.51     91.03 o 
   8   2  27      744.40      536.73    115.33 o 
  -8   3  27      520.80      563.12    105.00 o 
  -7   3  27     1777.98     1709.86    112.90 o 
  -6   3  27      171.17      118.11     64.05 o 
  -5   3  27     4465.29     4219.08    183.49 o 
  -4   3  27      924.99      859.22     89.43 o 
  -3   3  27     3003.68     2847.21    133.30 o 
  -2   3  27     7906.05     7861.51    135.74 o 
  -1   3  27      364.53      337.95     41.59 o 
   0   3  27      774.55      724.52     50.22 o 
   1   3  27      345.04      322.37     44.70 o 
   2   3  27     7752.03     7879.56    193.40 o 
   3   3  27     3052.03     3072.18    133.07 o 
   4   3  27      998.56     1047.00     94.91 o 
   5   3  27     4421.93     4338.11    170.55 o 
   6   3  27      148.10      157.80     81.39 o 
   7   3  27     1762.45     1821.00    117.88 o 
   8   3  27      515.47      526.70     99.83 o 
  -8   4  27      112.60      -86.31    100.26 o 
  -7   4  27      528.01      476.74    120.95 o 
  -6   4  27     1676.01     1462.80    113.03 o 
  -5   4  27      221.08      159.34     76.04 o 
  -4   4  27     3437.30     3494.98    105.35 o 
  -3   4  27       55.18       80.41     73.79 o 
  -2   4  27     4207.22     4137.69    100.16 o 
  -1   4  27     1989.70     1948.05     67.92 o 
   0   4  27       22.86       92.83     49.35 o 
   1   4  27     1826.50     1789.79     72.19 o 
   2   4  27     4096.91     4302.83    140.93 o 
   3   4  27       26.12        4.07     75.01 o 
   4   4  27     3359.55     3450.36    188.80 o 
   5   4  27      217.18      273.76     73.04 o 
   6   4  27     1718.61     1597.92    176.27 o 
   7   4  27      505.49      592.02    140.45 o 
   8   4  27      124.33      436.10    163.49 o 
  -8   5  27      282.34      247.29    324.01 o 
  -7   5  27       51.31      -51.38     89.09 o 
  -6   5  27      722.50      799.84     98.45 o 
  -5   5  27      134.05       10.21     71.68 o 
  -4   5  27      281.95      330.99     61.67 o 
  -3   5  27      131.91       11.55     67.52 o 
  -2   5  27     6050.84     6337.28    144.61 o 
  -1   5  27       70.79       21.24     63.31 o 
   0   5  27     9033.96     9507.36    169.12 o 
   1   5  27       61.84       16.16     40.48 o 
   2   5  27     6164.71     6208.79    152.23 o 
   3   5  27      104.30       63.27     73.48 o 
   4   5  27      304.39      188.23     77.70 o 
   5   5  27      116.88       26.67     98.99 o 
   6   5  27      730.34      706.86     94.79 o 
   7   5  27       36.35     -114.30    157.16 o 
   8   5  27      256.40      202.43    130.64 o 
  -8   6  27       73.36      -94.95    134.54 o 
  -7   6  27      275.03      251.83    116.79 o 
  -6   6  27      108.96      -21.97     98.48 o 
  -5   6  27      552.13      557.23     87.35 o 
  -4   6  27      629.64      630.01     72.32 o 
  -3   6  27     2024.38     2115.35     99.42 o 
  -2   6  27      380.25      410.60     73.54 o 
  -1   6  27     5357.73     5590.10    157.20 o 
   0   6  27      532.69      773.46    106.54 o 
   1   6  27     5703.94     5839.92    192.08 o 
   2   6  27      358.18      395.02     68.10 o 
   3   6  27     2130.87     2146.14    182.67 o 
   4   6  27      599.65      329.63    150.02 o 
   5   6  27      568.27      377.59    173.49 o 
   6   6  27      122.41      -93.99    305.64 o 
   7   6  27      264.05      534.75    242.88 o 
   8   6  27       81.21      108.32    154.42 o 
  -7   7  27      517.81      590.15    147.97 o 
  -6   7  27      870.72      745.33    134.86 o 
  -5   7  27      708.69      633.24    103.23 o 
  -4   7  27      263.89      384.09     84.02 o 
  -3   7  27      174.71      128.43    134.20 o 
  -2   7  27     6250.45     6194.87    208.92 o 
  -1   7  27      598.81      584.41     69.00 o 
   0   7  27    17132.48    16716.70    386.22 o 
   1   7  27      572.99      548.61     72.71 o 
   2   7  27     6378.26     6844.59    349.02 o 
   3   7  27      159.59      225.53    144.91 o 
   4   7  27      219.40       65.18     78.76 o 
   5   7  27      659.15      658.64    128.01 o 
   6   7  27      926.66      882.75    208.19 o 
   7   7  27      512.53      170.43    152.06 o 
  -7   8  27     1192.95     1244.78    212.78 o 
  -6   8  27      120.50      357.18    200.02 o 
  -5   8  27      229.13      167.23    143.89 o 
  -4   8  27      404.34      466.67     87.27 o 
  -3   8  27      889.83      717.00     95.68 o 
  -2   8  27      442.22      365.57     82.37 o 
  -1   8  27     7187.71     7396.40    212.23 o 
   0   8  27      164.76      110.32     91.38 o 
   1   8  27     7058.88     7666.27    263.65 o 
   2   8  27      462.18      304.11    146.95 o 
   3   8  27      838.70      575.57    122.46 o 
   4   8  27      424.82      269.94     83.68 o 
   5   8  27      220.35      503.11    187.77 o 
   6   8  27      116.72     -145.93    164.30 o 
   7   8  27     1202.15     1453.21    257.17 o 
  -6   9  27      271.19      211.25    161.24 o 
  -5   9  27      359.00      211.39    112.26 o 
  -4   9  27      138.27       81.89     93.89 o 
  -3   9  27      506.38      433.79    102.51 o 
  -2   9  27     2332.20     2152.97    137.68 o 
  -1   9  27      384.08      451.86    100.65 o 
   0   9  27     3281.15     3230.66    143.31 o 
   1   9  27      389.68      427.94     74.30 o 
   2   9  27     2402.73     2438.01    239.82 o 
   3   9  27      463.20      260.05    100.25 o 
   4   9  27      130.17      174.19    104.69 o 
   5   9  27      338.93      630.68    209.21 o 
   6   9  27      277.18      175.53    219.41 o 
  -6  10  27      299.37      -40.82    182.67 o 
  -5  10  27      140.50      206.57    114.72 o 
  -4  10  27     1351.60     1549.14    180.63 o 
  -3  10  27      377.25      333.65    129.61 o 
  -2  10  27     1220.42     1275.77    131.14 o 
  -1  10  27      780.61      711.65     93.30 o 
   0  10  27      143.54      166.09     65.49 o 
   1  10  27      808.08      758.13     88.90 o 
   2  10  27     1192.67     1354.17    162.77 o 
   3  10  27      420.85      172.73    125.36 o 
   4  10  27     1302.01     1313.09    116.59 o 
   5  10  27      138.11      194.92    131.64 o 
   6  10  27      303.04      136.75    175.53 o 
  -5  11  27     1124.69      961.41    158.12 o 
  -4  11  27      315.60      151.04    144.91 o 
  -3  11  27     1615.90     1383.82    195.94 o 
  -2  11  27      667.54      678.56    115.74 o 
  -1  11  27      618.67      658.24    118.65 o 
   0  11  27      109.44      -19.85     76.95 o 
   1  11  27      582.45      756.61    157.89 o 
   2  11  27      778.06      626.06    128.23 o 
   3  11  27     1621.83     1669.16    134.64 o 
   4  11  27      354.94      328.55    122.66 o 
   5  11  27     1162.60     1210.14    182.57 o 
  -4  12  27     1749.39     1742.02    241.86 o 
  -3  12  27     1466.73     1328.71    214.31 o 
  -2  12  27      888.11      849.81    217.37 o 
  -1  12  27      642.15      684.17    125.03 o 
   0  12  27        0.09      157.65     89.11 o 
   1  12  27      617.82      504.81    151.74 o 
   2  12  27      911.51      963.64    157.65 o 
   3  12  27     1484.58     1326.69    137.05 o 
   4  12  27     1734.07     1762.55    198.41 o 
  -3  13  27      302.23      491.89    182.67 o 
  -2  13  27     1710.12     1527.71    238.80 o 
  -1  13  27      195.35      230.31    128.00 o 
   0  13  27     2365.88     2100.78    164.41 o 
   1  13  27      225.86       -6.65    127.41 o 
   2  13  27     1650.08     1957.13    153.97 o 
   3  13  27      354.91      182.97    127.98 o 
  -2  14  27      366.86      160.22    181.65 o 
  -1  14  27      418.76      322.17    146.51 o 
   0  14  27      859.88      891.95    164.73 o 
   1  14  27      376.36      765.39    308.20 o 
   2  14  27      370.21      330.78    181.13 o 
   1   0  28     1029.34     1294.01    111.24 o 
   2   0  28     1227.76     1217.37     76.50 o 
   3   0  28      581.17      586.04    109.20 o 
   4   0  28      332.28      313.96     67.40 o 
   5   0  28        4.89      -48.80     87.99 o 
   6   0  28      168.40      186.05     67.72 o 
   7   0  28      780.05      819.32    102.77 o 
   8   0  28      117.17      190.57     93.95 o 
  -8   1  28      472.80      481.28     93.17 o 
  -7   1  28       38.08       48.78     70.77 o 
  -6   1  28     1016.88      908.02    109.50 o 
  -5   1  28       90.61      140.17     64.43 o 
  -4   1  28     1010.29      951.26     78.69 o 
  -3   1  28     2509.86     2502.74    105.73 o 
  -2   1  28     5672.01     5805.24    172.08 o 
  -1   1  28      889.85      862.84     68.91 o 
   0   1  28    13416.38    13940.23    477.60 o 
   1   1  28     1058.17      902.14     85.72 o 
   2   1  28     5949.25     5774.81    132.48 o 
   3   1  28     2700.92     2510.97    226.47 o 
   4   1  28     1090.02     1223.07     87.91 o 
   5   1  28       89.21       63.21     62.55 o 
   6   1  28      966.92      899.00     85.86 o 
   7   1  28       24.20       36.37     74.69 o 
   8   1  28      415.97      328.05     86.08 o 
  -8   2  28      808.29      761.97    104.86 o 
  -7   2  28     1142.41     1126.32     96.96 o 
  -6   2  28      180.64      107.63    132.42 o 
  -5   2  28      128.37        0.76     84.70 o 
  -4   2  28     1909.57     1890.79    104.00 o 
  -3   2  28     2178.89     2224.00     97.63 o 
  -2   2  28      820.17      774.63     49.70 o 
  -1   2  28     3461.72     3456.86     77.54 o 
   0   2  28       15.61       12.64     33.42 o 
   1   2  28     3522.43     3600.96    123.95 o 
   2   2  28      631.26      569.14     48.08 o 
   3   2  28     2330.00     2430.14    112.20 o 
   4   2  28     1763.02     1628.82    111.47 o 
   5   2  28      120.80       62.12     79.60 o 
   6   2  28      167.06      128.49    109.71 o 
   7   2  28     1175.63     1235.16    114.10 o 
   8   2  28      822.98      926.38    111.21 o 
  -8   3  28      848.56      711.90    101.99 o 
  -7   3  28     1394.42     1289.93    130.80 o 
  -6   3  28     2045.11     2133.20    110.58 o 
  -5   3  28     1857.61     1718.84    127.11 o 
  -4   3  28     1842.13     1736.17    126.03 o 
  -3   3  28     3892.51     4119.78    100.92 o 
  -2   3  28        7.69       39.88     33.83 o 
  -1   3  28    10513.89    10573.01    192.72 o 
   0   3  28        9.15       22.34     31.64 o 
   1   3  28    10553.88    10795.47    225.85 o 
   2   3  28        3.22       28.25     69.40 o 
   3   3  28     3684.75     3696.69    143.25 o 
   4   3  28     1821.38     1781.75    112.26 o 
   5   3  28     1836.79     1873.47    135.30 o 
   6   3  28     2160.17     2242.20    164.81 o 
   7   3  28     1349.18     1235.75    116.72 o 
   8   3  28      898.17      719.87    166.89 o 
  -8   4  28      810.56      744.14    112.58 o 
  -7   4  28      503.08      588.86    102.67 o 
  -6   4  28     3495.86     3542.76    168.37 o 
  -5   4  28     1037.01      952.12     91.69 o 
  -4   4  28     6979.73     7115.81    154.08 o 
  -3   4  28     1102.39     1072.35     68.16 o 
  -2   4  28     4123.79     4027.74    101.04 o 
  -1   4  28     5514.19     5312.62    128.07 o 
   0   4  28     1201.69     1304.51     58.43 o 
   1   4  28     5634.31     5556.46    132.38 o 
   2   4  28     3843.50     3883.03    125.01 o 
   3   4  28     1254.78     1385.86    116.34 o 
   4   4  28     6817.20     7029.68    213.19 o 
   5   4  28     1109.20     1189.82    102.93 o 
   6   4  28     3477.46     3572.51    243.11 o 
   7   4  28      492.17      464.02    138.84 o 
   8   4  28      843.12     1064.96    226.96 o 
  -8   5  28      527.18      341.72    124.21 o 
  -7   5  28      400.56      455.50    103.38 o 
  -6   5  28      593.71      733.55     89.69 o 
  -5   5  28     1170.31     1163.22     93.67 o 
  -4   5  28     2180.79     2267.26    124.06 o 
  -3   5  28     1217.56     1240.97     84.66 o 
  -2   5  28     5546.88     5587.90    115.21 o 
  -1   5  28     1252.92     1179.27     74.13 o 
   0   5  28     1829.85     1857.57     67.28 o 
   1   5  28     1138.10     1100.82     63.00 o 
   2   5  28     5682.41     5575.74    164.11 o 
   3   5  28     1379.32     1256.32    149.51 o 
   4   5  28     2259.71     2344.36    122.36 o 
   5   5  28     1315.10     1123.75     91.55 o 
   6   5  28      567.90      716.61    168.38 o 
   7   5  28      395.30      193.83    122.68 o 
   8   5  28      537.78      466.98    161.52 o 
  -7   6  28        8.49       51.82    124.17 o 
  -6   6  28      233.21      263.63     98.45 o 
  -5   6  28      625.86      602.41     76.65 o 
  -4   6  28      181.90       33.06     76.54 o 
  -3   6  28     2885.39     2783.73    145.64 o 
  -2   6  28      942.91     1001.45     90.56 o 
  -1   6  28      803.03      839.54     68.08 o 
   0   6  28     1659.05     1588.11     85.77 o 
   1   6  28      726.41      727.92     86.55 o 
   2   6  28      919.51      957.24    136.75 o 
   3   6  28     2822.77     2702.32    206.14 o 
   4   6  28      225.05      241.86    132.67 o 
   5   6  28      640.91      705.18    154.10 o 
   6   6  28      277.59      343.40    125.07 o 
   7   6  28       17.51       37.87    167.36 o 
  -7   7  28      457.12      345.47    203.08 o 
  -6   7  28      365.19      385.55    187.67 o 
  -5   7  28      932.33      852.09    121.76 o 
  -4   7  28     1504.67     1610.90     98.39 o 
  -3   7  28     1521.17     1377.01    109.11 o 
  -2   7  28      728.09      633.19     86.47 o 
  -1   7  28     1106.29     1032.24     84.45 o 
   0   7  28       96.37       34.31     51.96 o 
   1   7  28     1078.38     1008.37    134.20 o 
   2   7  28      698.88      819.47    135.73 o 
   3   7  28     1490.78     1377.70    176.55 o 
   4   7  28     1589.83     1328.71    217.37 o 
   5   7  28      950.66      984.80    201.04 o 
   6   7  28      340.67      252.07    202.06 o 
   7   7  28      492.81      291.87    188.80 o 
  -7   8  28      503.03      729.87    408.21 o 
  -6   8  28      102.98       44.29    191.86 o 
  -5   8  28     1125.97      977.40    124.48 o 
  -4   8  28      160.53      191.63    162.77 o 
  -3   8  28     2099.21     2409.50    134.42 o 
  -2   8  28      620.05      558.20     88.90 o 
  -1   8  28      640.45      728.89     79.97 o 
   0   8  28        3.60      -77.59     77.59 o 
   1   8  28      649.16      689.95    130.63 o 
   2   8  28      643.16      356.16    154.10 o 
   3   8  28     2029.15     2231.87    210.23 o 
   4   8  28      213.92      248.97    107.88 o 
   5   8  28     1079.91     1072.56    159.20 o 
   6   8  28      136.47      200.02    189.82 o 
   7   8  28      464.41      287.79    226.55 o 
  -6   9  28     1850.92     1917.51    194.92 o 
  -5   9  28     1670.52     1746.27    205.63 o 
  -4   9  28     3998.29     3577.90    238.29 o 
  -3   9  28     1373.15     1285.19    136.65 o 
  -2   9  28     2812.65     2576.25    151.51 o 
  -1   9  28      347.91      232.85     92.09 o 
   0   9  28     1125.08     1080.02     87.36 o 
   1   9  28      374.49      424.92     69.73 o 
   2   9  28     2743.14     2797.23    232.68 o 
   3   9  28     1408.07     1253.19    167.36 o 
   4   9  28     3894.91     4053.77    226.52 o 
   5   9  28     1666.71     1568.53    272.48 o 
   6   9  28     1841.14     1858.36    290.85 o 
  -6  10  28     3244.17     3630.99    365.34 o 
  -5  10  28     1723.49     1959.34    168.80 o 
  -4  10  28     3896.72     3796.32    305.13 o 
  -3  10  28     1367.31     1470.66    155.88 o 
  -2  10  28     3472.53     3636.98    193.90 o 
  -1  10  28      401.80      295.07     77.00 o 
   0  10  28     1155.80     1269.78    139.69 o 
   1  10  28      423.65      501.15     78.91 o 
   2  10  28     3447.34     3411.73    218.39 o 
   3  10  28     1356.21     1428.74    224.00 o 
   4  10  28     3906.57     3757.48    253.62 o 
   5  10  28     1731.45     1485.89    183.50 o 
   6  10  28     3224.43     3330.13    219.66 o 
  -5  11  28     1294.58     1374.23    345.44 o 
  -4  11  28      170.53      124.50    162.26 o 
  -3  11  28     1056.01     1104.20    183.69 o 
  -2  11  28       91.81      123.82    108.51 o 
  -1  11  28      239.66      324.27     97.21 o 
   0  11  28      626.28      461.22     94.23 o 
   1  11  28      214.37      134.89    121.52 o 
   2  11  28      112.80      -25.88    131.65 o 
   3  11  28     1092.53      882.83    116.08 o 
   4  11  28      196.72      320.64    116.18 o 
   5  11  28     1374.28     1412.38    179.40 o 
  -4  12  28      159.39       34.70    156.14 o 
  -3  12  28       36.10      -42.86    153.08 o 
  -2  12  28      182.72      277.08    108.93 o 
  -1  12  28      287.04      355.06    244.92 o 
   0  12  28      572.11      303.28    100.99 o 
   1  12  28      287.79      226.31    140.79 o 
   2  12  28      176.02       79.00    168.38 o 
   3  12  28       35.52       12.50    117.85 o 
   4  12  28      146.32      -30.25    131.58 o 
  -3  13  28       73.30      -97.97    160.22 o 
  -2  13  28      462.08      566.39    171.45 o 
  -1  13  28       76.09       27.56    146.30 o 
   0  13  28      501.86      276.97    119.48 o 
   1  13  28       76.23       24.84    152.37 o 
   2  13  28      379.53      -14.59    113.01 o 
   3  13  28       65.88      -23.97    126.01 o 
  -1  14  28     2342.02     2357.68    243.90 o 
   0  14  28     1463.76     1086.85    318.40 o 
   1  14  28     2381.30     1785.90    322.48 o 
   1   0  29     3202.31     3340.15    187.77 o 
   2   0  29      851.79      841.37     64.33 o 
   3   0  29     8507.96     8801.55    273.43 o 
   4   0  29      232.62      187.99     68.10 o 
   5   0  29     5116.37     4739.81    161.89 o 
   6   0  29      505.89      571.05     76.74 o 
   7   0  29      593.26      560.81    107.17 o 
   8   0  29      171.06      -69.19     86.54 o 
  -8   1  29      508.41      332.81     92.99 o 
  -7   1  29      307.18      234.84     74.08 o 
  -6   1  29      912.03      793.08     84.43 o 
  -5   1  29      226.62      155.87     90.27 o 
  -4   1  29     6920.28     6813.99    251.82 o 
  -3   1  29      313.22      342.22     48.48 o 
  -2   1  29     9409.46     9151.28    226.47 o 
  -1   1  29      404.24      433.15     37.84 o 
   0   1  29     5837.36     5642.43    245.94 o 
   2   1  29     9180.43     9180.42    165.77 o 
   3   1  29      316.01      406.12     70.37 o 
   4   1  29     6811.27     7210.08    168.22 o 
   5   1  29      239.65      136.00     59.84 o 
   6   1  29      921.79     1073.34     86.63 o 
   7   1  29      291.75      273.11     79.48 o 
   8   1  29      518.13      360.60     94.43 o 
  -8   2  29     1167.75     1219.80    112.46 o 
  -7   2  29     2002.22     1789.41    111.05 o 
  -6   2  29      582.76      433.18     86.72 o 
  -5   2  29     3078.49     3224.67    136.69 o 
  -4   2  29      172.50      185.59     71.03 o 
  -3   2  29     4600.77     4675.98    148.65 o 
  -2   2  29      796.35      856.77     49.27 o 
  -1   2  29     2069.09     2168.28     88.08 o 
   0   2  29      232.29      217.37     47.04 o 
   1   2  29     2005.09     2208.84    107.01 o 
   2   2  29      780.90      719.84     57.80 o 
   3   2  29     4725.71     4851.42    172.29 o 
   4   2  29      169.53      178.34     71.05 o 
   5   2  29     2974.72     3111.31    126.05 o 
   6   2  29      608.87      704.85     91.83 o 
   7   2  29     1968.66     1874.79    129.59 o 
   8   2  29     1196.99     1134.13    125.15 o 
  -8   3  29      562.39      560.54    116.89 o 
  -7   3  29      895.82      753.72    109.00 o 
  -6   3  29     3219.17     3495.31    145.98 o 
  -5   3  29      440.06      518.80     75.57 o 
  -4   3  29     1946.40     1997.84     82.98 o 
  -3   3  29      326.93      297.05     50.20 o 
  -2   3  29     1247.20     1308.54     58.58 o 
  -1   3  29     2284.56     2429.04     86.61 o 
   0   3  29     5224.60     5171.31    173.82 o 
   1   3  29     2289.42     2333.97     82.54 o 
   2   3  29     1468.42     1550.44     78.75 o 
   3   3  29      336.19      301.13     68.78 o 
   4   3  29     1787.06     1658.27    226.55 o 
   5   3  29      428.64      303.81     83.02 o 
   6   3  29     3244.09     3087.20    184.67 o 
   7   3  29      885.10      929.58    120.58 o 
   8   3  29      558.47      441.72    108.39 o 
  -8   4  29      285.10      241.93    135.51 o 
  -7   4  29      428.25      497.22    102.70 o 
  -6   4  29      499.21      528.31     94.46 o 
  -5   4  29     1027.80      864.62     87.85 o 
  -4   4  29      165.63       65.27     53.66 o 
  -3   4  29      301.46      368.66     43.59 o 
  -2   4  29     1646.71     1617.30     73.35 o 
  -1   4  29     1759.64     1789.46    104.09 o 
   0   4  29      324.75      333.38     43.43 o 
   1   4  29     1713.39     1772.29     62.62 o 
   2   4  29     1866.10     1950.95    141.98 o 
   3   4  29      299.61      353.10     96.95 o 
   4   4  29      180.51      151.04     98.99 o 
   5   4  29      950.39      901.78    165.41 o 
   6   4  29      531.44      408.30    101.93 o 
   7   4  29      416.55      308.94    107.84 o 
   8   4  29      309.24      311.84    137.25 o 
  -8   5  29      138.33      214.20    108.65 o 
  -7   5  29      117.80      144.41     93.49 o 
  -6   5  29      339.69      345.16     96.59 o 
  -5   5  29       79.30       74.90     62.44 o 
  -4   5  29      129.18      224.59     77.87 o 
  -3   5  29     6385.81     6574.72    178.20 o 
  -2   5  29     1471.35     1399.19     66.56 o 
  -1   5  29     9801.25     9573.18    202.91 o 
   0   5  29     5291.20     5342.23    145.73 o 
   1   5  29     9535.27     9443.29    204.71 o 
   2   5  29     1555.66     1451.17    141.85 o 
   3   5  29     6135.75     6317.70    174.01 o 
   4   5  29      100.46       60.60     61.86 o 
   5   5  29       73.36      -19.17     70.00 o 
   6   5  29      330.58      151.70     97.73 o 
   7   5  29      127.71       83.52    126.57 o 
   8   5  29      141.05      147.68    110.76 o 
  -7   6  29      330.76      439.53    188.80 o 
  -6   6  29        0.18     -109.56    109.56 o 
  -5   6  29      318.39      340.04     75.71 o 
  -4   6  29      762.36      746.00    119.40 o 
  -3   6  29      127.41       56.20    138.28 o 
  -2   6  29     2787.76     3020.37    131.27 o 
  -1   6  29       82.47      103.25     54.50 o 
   0   6  29    10498.31    10573.00    258.13 o 
   1   6  29       74.66       70.60     64.37 o 
   2   6  29     2979.73     2975.82    226.55 o 
   3   6  29      141.04      214.31    144.91 o 
   4   6  29      720.01      637.38    111.75 o 
   5   6  29      309.53      464.90    119.37 o 
   6   6  29        0.67       62.25    160.22 o 
   7   6  29      320.09      279.90    134.65 o 
  -7   7  29      276.76      128.40    151.23 o 
  -6   7  29      103.53       95.24    126.03 o 
  -5   7  29      474.80      623.53    146.95 o 
  -4   7  29      230.42      133.42     97.35 o 
  -3   7  29     3095.38     2929.08    167.75 o 
  -2   7  29      432.66      489.98    100.52 o 
  -1   7  29     4996.91     5274.45    262.81 o 
   0   7  29      762.56      735.07     73.88 o 
   1   7  29     4977.78     5162.22    179.23 o 
   2   7  29      422.85      222.47    144.91 o 
   3   7  29     3214.79     2840.09    222.47 o 
   4   7  29      223.84      100.01    121.44 o 
   5   7  29      490.33      592.92    172.47 o 
   6   7  29       98.17      102.97     97.13 o 
   7   7  29      280.03      512.09    169.41 o 
  -7   8  29      125.11      -83.12    124.09 o 
  -6   8  29        7.57       26.66    120.24 o 
  -5   8  29      163.25      173.16     99.22 o 
  -4   8  29      558.71      683.18    116.47 o 
  -3   8  29      116.34        3.68    128.07 o 
  -2   8  29     1918.15     2047.71    137.99 o 
  -1   8  29       90.29      245.24     67.53 o 
   0   8  29     4116.49     4421.61    160.92 o 
   1   8  29       84.94       -7.76     59.92 o 
   2   8  29     1968.84     1906.32    200.02 o 
   3   8  29      115.54       -1.02    146.95 o 
   4   8  29      552.78      244.92    176.55 o 
   5   8  29      167.15      231.66    176.55 o 
   6   8  29       11.01      142.87    203.08 o 
   7   8  29      124.86      284.72    244.92 o 
  -6   9  29       46.87      153.53    127.51 o 
  -5   9  29      325.08      463.31    206.14 o 
  -4   9  29      162.08       91.38     90.71 o 
  -3   9  29      438.41      416.90    112.46 o 
  -2   9  29      740.74      649.49    134.71 o 
  -1   9  29     1457.25     1532.68    108.20 o 
   0   9  29     1023.36     1080.12    105.74 o 
   1   9  29     1349.86     1192.41     93.78 o 
   2   9  29      710.50      554.14    182.67 o 
   3   9  29      380.95      376.56    114.33 o 
   4   9  29      158.23       97.09    110.05 o 
   5   9  29      317.40      210.23    158.18 o 
   6   9  29       48.43     -159.20    196.96 o 
  -6  10  29      285.89      254.95    160.93 o 
  -5  10  29      565.71      309.69    124.78 o 
  -4  10  29      274.65      293.23    111.10 o 
  -3  10  29       18.68      114.63    100.27 o 
  -2  10  29      392.86      443.26    110.63 o 
  -1  10  29      201.49      279.73     97.39 o 
   0  10  29     1260.76     1257.02    109.40 o 
   1  10  29      187.13       24.61     84.41 o 
   2  10  29      332.88      119.91    132.40 o 
   3  10  29       12.10      151.91    215.84 o 
   4  10  29      242.95      178.65    123.26 o 
   5  10  29      570.51      551.06    151.12 o 
   6  10  29      289.51      208.07    169.96 o 
  -5  11  29      216.22      475.56    209.21 o 
  -4  11  29     1305.06     1210.33    220.43 o 
  -3  11  29     1132.81     1007.25    195.94 o 
  -2  11  29      169.14      249.64    138.79 o 
  -1  11  29     1179.53     1017.16    169.92 o 
   0  11  29      622.40      368.23     86.79 o 
   1  11  29     1093.87      996.03    148.95 o 
   2  11  29      187.71      153.28    143.38 o 
   3  11  29     1111.77     1122.57    121.16 o 
   4  11  29     1281.91     1174.50    128.83 o 
   5  11  29      204.97      474.28    196.64 o 
  -4  12  29      941.38     1160.33    244.92 o 
  -3  12  29     1489.95     1493.01    211.25 o 
  -2  12  29     2494.90     2615.82    290.85 o 
  -1  12  29      867.52      690.63    148.73 o 
   0  12  29     1772.79     1811.06    138.58 o 
   1  12  29      896.50      870.49    174.18 o 
   2  12  29     2549.69     2421.81    200.54 o 
   3  12  29     1460.56     1285.70    160.96 o 
   4  12  29      938.53      710.09    147.05 o 
  -3  13  29      819.80      564.34    188.80 o 
  -2  13  29      677.47      476.58    181.65 o 
  -1  13  29     1829.50     1806.34    184.33 o 
   0  13  29       78.38       67.53    140.04 o 
   1  13  29     1890.72     1608.85    226.04 o 
   2  13  29      699.56      807.87    150.35 o 
   3  13  29      869.31      796.66    259.21 o 
   0  14  29      755.76      908.26    281.66 o 
   1   0  30     5500.80     5613.85    259.21 o 
   2   0  30     7692.98     7435.04    142.00 o 
   3   0  30       85.21       58.13     79.61 o 
   4   0  30        7.37       20.28     65.62 o 
   5   0  30      547.89      601.52     79.51 o 
   6   0  30      248.09      256.16     70.99 o 
   7   0  30     1283.34     1493.31    138.71 o 
   8   0  30      824.19     1146.33    142.06 o 
  -8   1  30      672.81      631.35    101.73 o 
  -7   1  30      563.69      398.56     78.78 o 
  -6   1  30     1245.87     1244.69    105.97 o 
  -5   1  30     2032.56     2020.58    110.18 o 
  -4   1  30      363.25      303.21     84.19 o 
  -3   1  30     3310.95     3186.14    127.94 o 
  -2   1  30     6407.85     6854.40    150.13 o 
  -1   1  30     1870.07     2033.90    150.53 o 
   1   1  30     1909.69     2006.33    144.91 o 
   2   1  30     5919.17     6386.34    128.25 o 
   3   1  30     3275.30     3123.40    131.96 o 
   4   1  30      335.93      307.15     66.10 o 
   5   1  30     1972.05     1881.33    117.99 o 
   6   1  30     1229.44     1182.16    108.25 o 
   7   1  30      601.72      752.44    105.24 o 
   8   1  30      682.62      841.48    120.30 o 
  -8   2  30       78.48      -16.23     92.98 o 
  -7   2  30      868.42      873.52     91.66 o 
  -6   2  30      714.96      824.02    144.45 o 
  -5   2  30      602.63      511.43     83.56 o 
  -4   2  30     1390.82     1286.38     97.07 o 
  -3   2  30     1426.02     1462.14     78.20 o 
  -2   2  30     2746.60     2864.58     82.52 o 
  -1   2  30     3859.78     3854.55     96.50 o 
   0   2  30      230.00      339.83     82.66 o 
   1   2  30     3888.93     4191.47    142.36 o 
   2   2  30     2535.93     2670.69    157.16 o 
   3   2  30     1416.72     1510.52     95.32 o 
   4   2  30     1224.81     1162.22    100.99 o 
   5   2  30      578.66      505.38     94.88 o 
   6   2  30      752.01      606.90    101.20 o 
   7   2  30      791.63      836.16    117.06 o 
   8   2  30       92.62      187.45     96.93 o 
  -8   3  30      108.45      162.98     93.88 o 
  -7   3  30      280.75      310.21    102.19 o 
  -6   3  30      687.08      646.55     82.27 o 
  -5   3  30     2944.29     2785.04    130.32 o 
  -4   3  30     2469.94     2516.64    114.11 o 
  -3   3  30     2893.36     3080.80    108.60 o 
  -2   3  30     2669.15     2843.83     75.36 o 
  -1   3  30     2770.75     2739.67    168.52 o 
   0   3  30     4953.02     5292.27    115.63 o 
   1   3  30     2743.74     2767.46    128.17 o 
   2   3  30     2676.10     2767.01    140.08 o 
   3   3  30     2866.71     3003.83    141.22 o 
   4   3  30     2588.57     2767.25    230.13 o 
   5   3  30     2942.45     3060.84    165.27 o 
   6   3  30      665.63      567.27    131.65 o 
   7   3  30      247.46      420.73    139.45 o 
   8   3  30      123.67       54.10     96.75 o 
  -8   4  30      389.51      422.79    108.89 o 
  -7   4  30      114.81      151.34    102.44 o 
  -6   4  30      294.64      105.51     87.82 o 
  -5   4  30     1240.36     1142.37     88.14 o 
  -4   4  30     1256.27     1319.42     87.50 o 
  -3   4  30     2368.82     2235.90     75.15 o 
  -2   4  30     1697.00     1665.59     62.08 o 
  -1   4  30      791.64      853.84     80.18 o 
   0   4  30     1760.70     1963.80     87.20 o 
   1   4  30      794.32      790.94     49.99 o 
   2   4  30     1611.82     1559.35    134.71 o 
   3   4  30     2208.00     2089.29    117.01 o 
   4   4  30     1348.60     1183.28    101.65 o 
   5   4  30     1099.09      932.96    109.97 o 
   6   4  30      245.62       37.31     88.76 o 
   7   4  30      126.59      161.11    102.43 o 
   8   4  30      356.74      246.96    201.04 o 
  -7   5  30      358.10      211.93    121.07 o 
  -6   5  30      782.05      888.24    110.26 o 
  -5   5  30     1871.63     2096.78    118.20 o 
  -4   5  30     4145.04     3971.93    133.01 o 
  -3   5  30     2639.35     2827.43    115.67 o 
  -2   5  30     4031.65     4208.91    124.34 o 
  -1   5  30       26.54      -12.72     54.19 o 
   0   5  30      677.28      657.79     77.74 o 
   1   5  30       72.37       55.72     47.57 o 
   2   5  30     4152.00     3983.07    145.24 o 
   3   5  30     2679.23     2804.38    168.38 o 
   4   5  30     4229.61     4088.02    153.14 o 
   5   5  30     2011.92     1923.11    115.90 o 
   6   5  30      698.61      699.49    121.13 o 
   7   5  30      384.67      199.38    177.57 o 
  -7   6  30      495.40      559.56    168.84 o 
  -6   6  30      704.43      757.37    126.52 o 
  -5   6  30     2255.99     2304.73    183.18 o 
  -4   6  30      740.08      782.61    153.08 o 
  -3   6  30     2039.58     1754.50    133.40 o 
  -2   6  30     5092.11     4922.42    199.73 o 
  -1   6  30      587.75      702.84     87.66 o 
   0   6  30     5293.63     5358.84    186.45 o 
   1   6  30      620.46      661.10     86.68 o 
   2   6  30     5232.39     5365.87    307.17 o 
   3   6  30     1907.13     1839.99    199.00 o 
   4   6  30      795.87      624.56    149.00 o 
   5   6  30     2253.93     2211.46    196.96 o 
   6   6  30      641.46      657.21    206.14 o 
   7   6  30      490.81      190.84    220.43 o 
  -7   7  30      816.79      847.13    133.31 o 
  -6   7  30       75.65      184.44    234.21 o 
  -5   7  30     1239.61     1360.35    214.31 o 
  -4   7  30      370.63      291.31     92.68 o 
  -3   7  30      503.90      458.11     96.00 o 
  -2   7  30      878.73      676.66    142.36 o 
  -1   7  30      310.42      184.77     68.67 o 
   0   7  30        8.11        1.85     73.32 o 
   1   7  30      274.51      262.78    104.99 o 
   2   7  30      962.94      684.77    155.12 o 
   3   7  30      485.07      609.25    158.18 o 
   4   7  30      430.25      390.86    124.50 o 
   5   7  30     1244.10     1320.55    216.35 o 
   6   7  30       96.80      -34.70    147.97 o 
   7   7  30      804.36      804.17    264.31 o 
  -6   8  30      787.20      785.13    126.96 o 
  -5   8  30      811.04      879.96    139.27 o 
  -4   8  30      989.02      781.71    156.14 o 
  -3   8  30     1315.86     1311.74    127.86 o 
  -2   8  30     1728.39     1628.61    116.46 o 
  -1   8  30      881.63      961.94    147.30 o 
   0   8  30     2449.84     2568.26    113.09 o 
   1   8  30      891.58      777.10    111.81 o 
   2   8  30     1621.10     1058.27    194.92 o 
   3   8  30     1376.41     1521.59    194.92 o 
   4   8  30      933.24     1191.96    191.86 o 
   5   8  30      906.31     1007.25    210.23 o 
   6   8  30      827.73      909.28    231.66 o 
  -6   9  30      163.00       77.56    171.45 o 
  -5   9  30      948.25      625.58    185.73 o 
  -4   9  30      550.86      208.19    158.18 o 
  -3   9  30     1555.85     1472.18    141.92 o 
  -2   9  30      658.48      804.27    116.82 o 
  -1   9  30      983.56      879.21    129.78 o 
   0   9  30       68.44       38.48     67.43 o 
   1   9  30      983.48      786.73     87.90 o 
   2   9  30      633.68      658.16    118.74 o 
   3   9  30     1532.27     1590.83    172.98 o 
   4   9  30      570.51      319.42    201.04 o 
   5   9  30     1002.92      839.88    246.96 o 
   6   9  30      166.06      -12.25    241.86 o 
  -5  10  30      520.72      701.35    143.25 o 
  -4  10  30     1343.04     1207.51    152.94 o 
  -3  10  30      483.73      585.89    143.38 o 
  -2  10  30      608.93      553.40    112.46 o 
  -1  10  30      197.17       98.50    109.57 o 
   0  10  30       75.29        4.98     71.96 o 
   1  10  30      173.83      135.64    109.53 o 
   2  10  30      626.20      588.87    137.20 o 
   3  10  30      471.08      587.91    318.91 o 
   4  10  30     1337.28      991.00    184.71 o 
   5  10  30      504.20      320.33    169.57 o 
  -5  11  30      740.62      359.22    230.64 o 
  -4  11  30     1666.31     1808.35    245.94 o 
  -3  11  30      446.66      719.46    170.43 o 
  -2  11  30      252.29      307.75    130.14 o 
  -1  11  30      189.92      208.93    291.87 o 
   0  11  30      443.59      379.94     90.75 o 
   1  11  30      231.05      323.26    155.63 o 
   2  11  30      211.35       37.83    200.02 o 
   3  11  30      472.65      408.60    109.89 o 
   4  11  30     1694.95     1428.02    151.31 o 
   5  11  30      705.59      452.57    217.37 o 
  -4  12  30     1153.10     1353.20    223.49 o 
  -3  12  30       88.23       75.52    151.04 o 
  -2  12  30      376.83      407.07    144.64 o 
  -1  12  30      791.65      821.76    147.63 o 
   0  12  30        3.18      -78.78    204.89 o 
   1  12  30      870.59     1114.88    160.61 o 
   2  12  30      415.09      307.70    147.17 o 
   3  12  30       95.97       20.16    169.28 o 
   4  12  30     1184.61     1219.58    153.14 o 
  -2  13  30      345.54      106.13    172.47 o 
  -1  13  30      882.43      665.94    176.04 o 
   0  13  30     1114.94     1055.59    333.20 o 
   1  13  30      873.37      847.02    211.43 o 
   2  13  30      371.73      127.26    143.91 o 
   1   0  31      456.64      448.01     81.64 o 
   2   0  31      923.33     1032.46     66.42 o 
   3   0  31     1680.34     1810.58    137.06 o 
   4   0  31     5936.25     5936.76    186.92 o 
   5   0  31     1149.25     1321.63     94.39 o 
   6   0  31     5152.70     5052.00    147.69 o 
   7   0  31      790.80      724.22    117.06 o 
   8   0  31      764.26      725.50    112.06 o 
  -8   1  31      191.48      151.43     95.35 o 
  -7   1  31     1403.59     1533.85    111.46 o 
  -6   1  31     1248.28     1145.83    101.39 o 
  -5   1  31     1791.81     1674.90    109.89 o 
  -4   1  31      820.14      764.96     83.26 o 
  -3   1  31     1619.51     1604.37     90.52 o 
  -2   1  31      229.13       93.99     57.82 o 
  -1   1  31      989.89     1036.84    100.01 o 
   1   1  31     1032.57      931.30     85.24 o 
   2   1  31      239.63      190.93     54.83 o 
   3   1  31     1623.13     1700.33     87.98 o 
   4   1  31      864.32      824.28     82.27 o 
   5   1  31     1601.38     1474.71     92.35 o 
   6   1  31     1179.62     1123.14    107.15 o 
   7   1  31     1435.19     1510.61    112.74 o 
   8   1  31      180.10      239.63    105.01 o 
  -8   2  31      230.50      405.60     99.19 o 
  -7   2  31      466.50      409.36     86.95 o 
  -6   2  31     1655.71     1628.63    122.36 o 
  -5   2  31      156.66      232.71     85.25 o 
  -4   2  31     6370.19     6193.54    192.73 o 
  -3   2  31      835.33      644.75     64.14 o 
  -2   2  31      771.88      769.92     49.88 o 
  -1   2  31      162.65      169.64     42.49 o 
   0   2  31      975.46     1056.23    109.20 o 
   1   2  31      158.09      188.89     55.66 o 
   2   2  31      616.83      688.85    105.11 o 
   3   2  31      850.12      906.80     84.27 o 
   4   2  31     5784.10     6055.42    274.77 o 
   5   2  31      146.26      191.43     87.41 o 
   6   2  31     1594.33     1631.11    116.34 o 
   7   2  31      481.13      211.94    104.40 o 
   8   2  31      256.92       12.83    105.99 o 
  -8   3  31      117.80       36.12    105.42 o 
  -7   3  31     1367.33     1414.14    131.71 o 
  -6   3  31      365.61      308.72     89.46 o 
  -5   3  31     2226.25     2305.55    120.68 o 
  -4   3  31     3314.35     3252.96    183.78 o 
  -3   3  31     2238.38     2164.09    101.78 o 
  -2   3  31      631.10      635.24     54.15 o 
  -1   3  31      757.73      739.22     54.81 o 
   0   3  31     1469.07     1481.38    132.39 o 
   1   3  31      702.98      738.12     54.76 o 
   2   3  31      576.21      606.21     73.75 o 
   3   3  31     2250.13     2239.07    120.93 o 
   4   3  31     3262.95     3054.95    161.47 o 
   5   3  31     2266.41     2168.82    296.46 o 
   6   3  31      384.41      484.87     93.13 o 
   7   3  31     1345.43     1189.00    126.25 o 
   8   3  31      125.28       80.64    102.24 o 
  -7   4  31      206.33      251.22    110.92 o 
  -6   4  31     2069.20     2162.00    156.08 o 
  -5   4  31       10.22       29.48    127.75 o 
  -4   4  31     2635.38     2797.30    139.40 o 
  -3   4  31      314.21      405.63     55.40 o 
  -2   4  31     2139.35     2070.40     72.46 o 
  -1   4  31      602.77      579.04     88.27 o 
   0   4  31      143.77      154.26     44.85 o 
   1   4  31      658.74      518.57     54.37 o 
   2   4  31     2171.87     2225.74    143.89 o 
   3   4  31      309.68      367.82    111.75 o 
   4   4  31     2653.41     2677.47    117.70 o 
   5   4  31        9.58      -27.34     74.56 o 
   6   4  31     2077.99     1979.61    126.71 o 
   7   4  31      238.14      354.42    183.70 o 
  -7   5  31       41.68      187.67    113.06 o 
  -6   5  31      290.84      314.41     98.19 o 
  -5   5  31      827.29      797.49    103.57 o 
  -4   5  31      855.41      790.95     72.12 o 
  -3   5  31     3002.68     2935.47    114.32 o 
  -2   5  31     4468.77     4658.57    146.85 o 
  -1   5  31     2156.07     2183.04    101.80 o 
   0   5  31     2118.94     2080.38    195.94 o 
   1   5  31     2264.85     2620.52     94.93 o 
   2   5  31     4580.52     4616.08    169.38 o 
   3   5  31     3114.76     3155.43    196.96 o 
   4   5  31      875.18      865.31    114.36 o 
   5   5  31      871.96      924.80    125.55 o 
   6   5  31      278.33      256.59    187.77 o 
  -7   6  31      691.82      622.61    149.37 o 
  -6   6  31      158.42     -166.88    219.41 o 
  -5   6  31      342.09      199.00    127.56 o 
  -4   6  31     1583.49     1456.08    107.57 o 
  -3   6  31     2809.47     2969.98    148.95 o 
  -2   6  31      889.64      701.35     94.26 o 
  -1   6  31    10813.78    11106.47    306.69 o 
   0   6  31       41.23      -24.53     53.60 o 
   1   6  31    10749.44    11073.84    298.21 o 
   2   6  31      833.06     1095.01    172.47 o 
   3   6  31     2876.48     3012.56    246.96 o 
   4   6  31     1614.63     1201.15    191.86 o 
   5   6  31      343.80      300.03    168.38 o 
   6   6  31      156.98      -42.81    106.57 o 
   7   6  31      668.15      723.55    231.66 o 
  -7   7  31       51.40       24.48    115.58 o 
  -6   7  31      682.85      854.25    115.85 o 
  -5   7  31      273.38      139.25     84.19 o 
  -4   7  31      297.17      298.26     95.58 o 
  -3   7  31      326.15      405.56    160.73 o 
  -2   7  31     6631.53     6384.55    375.04 o 
  -1   7  31     1504.03     1422.63     99.53 o 
   0   7  31    14557.79    15074.42    369.48 o 
   1   7  31     1501.72     1408.88     93.40 o 
   2   7  31     6645.92     6505.78    321.46 o 
   3   7  31      297.59       52.05    151.04 o 
   4   7  31      296.05      295.95    114.30 o 
   5   7  31      264.52      -68.37    177.57 o 
   6   7  31      654.51      308.20    233.70 o 
   7   7  31       39.95     -174.51    230.64 o 
  -6   8  31       96.36      248.05    144.29 o 
  -5   8  31      179.14      172.47    162.26 o 
  -4   8  31       32.03       40.82    117.36 o 
  -3   8  31      250.53      209.76    172.47 o 
  -2   8  31       57.61       40.29     88.69 o 
  -1   8  31     4851.81     4723.62    166.60 o 
   0   8  31      772.84      849.22    114.77 o 
   1   8  31     4778.41     4775.57    255.13 o 
   2   8  31       59.57      -90.56     90.56 o 
   3   8  31      228.03      108.17    170.43 o 
   4   8  31       32.76      189.82    166.34 o 
   5   8  31      175.55      -82.66    172.47 o 
   6   8  31       98.45      -71.44    235.74 o 
  -6   9  31      320.66      -84.35    145.60 o 
  -5   9  31      100.53      -68.97    103.43 o 
  -4   9  31        8.91        7.74    104.60 o 
  -3   9  31      345.73      179.22    116.85 o 
  -2   9  31      911.27      931.48    127.25 o 
  -1   9  31      360.87      360.82     84.41 o 
   0   9  31      788.19      654.84     90.13 o 
   1   9  31      381.18      652.58    112.93 o 
   2   9  31      937.57     1152.38    140.36 o 
   3   9  31      371.45       86.74    196.96 o 
   4   9  31       15.83       34.70    188.80 o 
   5   9  31       93.53        0.00    227.57 o 
   6   9  31      340.69      -88.47    143.21 o 
  -5  10  31        4.89      -14.53    111.31 o 
  -4  10  31      587.95      376.11    291.36 o 
  -3  10  31      154.04       43.61    107.07 o 
  -2  10  31      195.56      218.47    107.16 o 
  -1  10  31     1049.00      787.73    104.50 o 
   0  10  31        0.29      111.26     85.28 o 
   1  10  31     1092.50      875.64    157.16 o 
   2  10  31      170.37      287.27    108.24 o 
   3  10  31      186.38       48.74    179.10 o 
   4  10  31      568.80      531.27    156.64 o 
   5  10  31        3.86        9.18    270.44 o 
  -4  11  31      226.47      353.07    132.57 o 
  -3  11  31      250.95      125.12    106.79 o 
  -2  11  31      686.01      482.61    133.75 o 
  -1  11  31     1133.62     1293.89    159.26 o 
   0  11  31      716.10      749.79    107.49 o 
   1  11  31     1057.51     1007.26    153.91 o 
   2  11  31      652.25      412.92    138.12 o 
   3  11  31      244.49      278.90    141.95 o 
   4  11  31      232.30       24.60    262.27 o 
  -3  12  31      924.59     1048.07    224.51 o 
  -2  12  31     1087.60     1195.48    181.14 o 
  -1  12  31     1758.42     1655.77    176.64 o 
   0  12  31      227.09      278.43     98.30 o 
   1  12  31     1826.23     1581.74    196.83 o 
   2  12  31     1054.81     1152.16    276.56 o 
   3  12  31      932.19     1068.66    150.11 o 
  -2  13  31      968.01      445.97    207.16 o 
  -1  13  31      273.56      265.19    187.26 o 
   0  13  31      446.17      348.79    191.64 o 
   1  13  31      277.15      161.96    152.26 o 
   2  13  31      907.84      838.33    488.32 o 
   1   0  32     3799.47     4020.83    199.00 o 
   2   0  32     2421.76     2364.44     98.84 o 
   3   0  32        4.28       14.80     52.85 o 
   4   0  32     1961.78     1954.75     97.00 o 
   5   0  32        1.81       51.17     64.44 o 
   6   0  32      643.82      674.03    120.04 o 
   7   0  32       71.66       12.30     83.52 o 
   8   0  32      702.50      692.63    111.10 o 
  -8   1  32      205.16      231.99    119.14 o 
  -7   1  32      235.01      218.89    118.64 o 
  -6   1  32      175.41       38.61    136.42 o 
  -5   1  32       86.96      201.64     74.89 o 
  -4   1  32      527.28      544.66     87.67 o 
  -3   1  32      215.99      212.87     62.05 o 
  -2   1  32     5946.67     6154.58    184.09 o 
  -1   1  32      645.29      824.58    122.46 o 
   0   1  32     2395.97     2710.62    175.53 o 
   1   1  32      622.33      637.57     72.58 o 
   2   1  32     5743.56     5907.60    170.98 o 
   3   1  32      205.81      237.18     58.56 o 
   4   1  32      514.67      440.14     66.05 o 
   5   1  32       87.91      112.41     61.63 o 
   6   1  32      152.53      109.04    155.66 o 
   7   1  32      265.42      195.69    116.07 o 
   8   1  32      237.11      354.53    147.74 o 
  -8   2  32      352.50      269.04    125.68 o 
  -7   2  32     1419.06     1544.66    125.08 o 
  -6   2  32      527.97      559.15     96.93 o 
  -5   2  32     1110.63     1221.73    102.28 o 
  -4   2  32      949.45      852.28     78.19 o 
  -3   2  32      469.99      422.92     69.94 o 
  -2   2  32     2209.47     2129.80     77.33 o 
  -1   2  32     1596.38     1645.62     72.98 o 
   0   2  32     2364.54     2593.81    105.19 o 
   1   2  32     1660.53     1689.72     88.85 o 
   2   2  32     2172.87     2147.93     93.66 o 
   3   2  32      427.56      471.64    178.59 o 
   4   2  32      847.72      942.05     88.73 o 
   5   2  32     1155.01     1063.36    218.39 o 
   6   2  32      554.47      493.40     95.82 o 
   7   2  32     1399.30     1380.65    146.22 o 
   8   2  32      334.78      201.15    117.99 o 
  -7   3  32      175.40      294.07    104.43 o 
  -6   3  32      663.03      791.33    110.17 o 
  -5   3  32      992.26      800.71     92.11 o 
  -4   3  32      755.34      719.55     75.31 o 
  -3   3  32     1723.46     1696.79    103.11 o 
  -2   3  32     1730.61     1606.77     78.53 o 
  -1   3  32     9147.24     9217.72    172.46 o 
   0   3  32      827.42      780.60     93.07 o 
   1   3  32     8810.86     9170.30    174.96 o 
   2   3  32     1653.83     1582.82    154.10 o 
   3   3  32     1722.88     1955.31    144.91 o 
   4   3  32      832.63      856.63    171.45 o 
   5   3  32      960.15      963.95     93.26 o 
   6   3  32      709.90      716.66    187.20 o 
   7   3  32      167.33      125.83    147.86 o 
  -7   4  32      297.54      383.49    117.52 o 
  -6   4  32     2687.03     2832.45    183.89 o 
  -5   4  32      648.43      753.89    101.81 o 
  -4   4  32     1482.99     1394.66     96.07 o 
  -3   4  32      134.43       77.79     61.69 o 
  -2   4  32     3385.41     3455.01     87.29 o 
  -1   4  32      506.29      427.95     55.50 o 
   0   4  32    14070.32    14194.93    281.34 o 
   1   4  32      564.81      541.84     56.73 o 
   2   4  32     3370.33     3396.27    170.43 o 
   3   4  32      100.37      156.43     72.21 o 
   4   4  32     1472.20     1372.53     99.53 o 
   5   4  32      572.91      523.38     97.49 o 
   6   4  32     2608.85     2636.06    147.94 o 
   7   4  32      236.69      363.45    115.43 o 
  -7   5  32      813.54      710.32    131.88 o 
  -6   5  32      918.14      726.56    142.86 o 
  -5   5  32     1232.71     1192.84     97.64 o 
  -4   5  32     2061.90     2063.53    113.29 o 
  -3   5  32     2379.11     2320.88     98.80 o 
  -2   5  32     1166.43     1198.22     99.53 o 
  -1   5  32     1738.21     1747.12     93.57 o 
   0   5  32       23.37       -9.68     66.26 o 
   1   5  32     1788.62     1786.31     86.53 o 
   2   5  32     1077.49     1142.16    102.20 o 
   3   5  32     2378.76     2322.55    139.45 o 
   4   5  32     2074.53     2004.84    162.77 o 
   5   5  32     1263.27     1156.72    125.54 o 
   6   5  32      905.28      841.53    118.66 o 
   7   5  32      874.55      831.72    209.21 o 
  -7   6  32       85.01      164.06    144.29 o 
  -6   6  32      450.83      580.33    133.33 o 
  -5   6  32     1697.33     1663.26    159.81 o 
  -4   6  32       80.18        0.31     92.98 o 
  -3   6  32     2299.24     2435.04    152.33 o 
  -2   6  32      899.51     1075.60    222.98 o 
  -1   6  32     1548.71     1527.13     98.44 o 
   0   6  32      876.68      943.71     76.48 o 
   1   6  32     1609.22     1394.04    104.57 o 
   2   6  32      876.11      853.15    174.51 o 
   3   6  32     2352.02     2516.40    238.80 o 
   4   6  32      102.79      382.69    146.95 o 
   5   6  32     1736.10     1788.89    170.43 o 
   6   6  32      494.47      675.10    144.30 o 
   7   6  32      117.57       68.78    144.91 o 
  -6   7  32     1297.65     1098.49    168.92 o 
  -5   7  32      115.42      151.92    128.48 o 
  -4   7  32     3039.41     3070.71    192.37 o 
  -3   7  32      259.33      442.76     98.73 o 
  -2   7  32     4264.61     4394.00    371.47 o 
  -1   7  32     1662.82     1735.83     94.86 o 
   0   7  32      267.37       61.79     75.04 o 
   1   7  32     1703.38     1511.35    106.93 o 
   2   7  32     4295.56     3779.99    260.23 o 
   3   7  32      248.60      290.85    175.53 o 
   4   7  32     3125.19     2681.91    281.66 o 
   5   7  32       90.63       47.12    136.33 o 
   6   7  32     1333.76     1062.36    244.92 o 
  -6   8  32      285.54      290.85    228.60 o 
  -5   8  32     2075.27     1845.09    215.33 o 
  -4   8  32       47.63       60.66    166.85 o 
  -3   8  32     3659.97     4281.07    204.29 o 
  -2   8  32      680.45      704.35    114.25 o 
  -1   8  32     1034.17      915.20     94.99 o 
   0   8  32      232.71      245.05     78.22 o 
   1   8  32     1042.43     1097.65    316.87 o 
   2   8  32      719.94     1037.27    116.53 o 
   3   8  32     3734.33     3763.66    301.05 o 
   4   8  32       72.97       22.45    185.73 o 
   5   8  32     2014.34     2240.03    280.64 o 
   6   8  32      278.15      202.06    250.03 o 
  -6   9  32      827.85      657.21    219.41 o 
  -5   9  32      965.14     1303.51    164.78 o 
  -4   9  32     1589.51     1596.14    340.85 o 
  -3   9  32      789.59      707.59    184.20 o 
  -2   9  32     1508.86     1407.83    136.20 o 
  -1   9  32      115.64      127.43     77.53 o 
   0   9  32      255.32      196.00     81.84 o 
   1   9  32      120.81       91.04    124.21 o 
   2   9  32     1455.03     1430.92    140.96 o 
   3   9  32      761.99      495.97    139.81 o 
   4   9  32     1492.83     1303.20    216.35 o 
   5   9  32      996.15      878.66    279.62 o 
  -5  10  32      622.49      711.30    218.39 o 
  -4  10  32     1931.67     1982.77    183.34 o 
  -3  10  32      239.87      328.52    131.68 o 
  -2  10  32     1218.62     1265.57    150.08 o 
  -1  10  32      130.68      204.75     91.40 o 
   0  10  32      577.46      516.92    107.05 o 
   1  10  32      118.81      148.50    116.10 o 
   2  10  32     1181.57     1178.25    149.60 o 
   3  10  32      239.68      126.07    133.13 o 
   4  10  32     1916.13     1704.68    191.57 o 
   5  10  32      608.66      308.20    275.54 o 
  -4  11  32      913.78      715.83    180.12 o 
  -3  11  32      445.43      344.93    176.55 o 
  -2  11  32      427.96      326.62    134.59 o 
  -1  11  32      319.84      373.77    121.46 o 
   0  11  32       97.66       79.09    100.69 o 
   1  11  32      310.43      284.25    136.49 o 
   2  11  32      412.38      281.53    115.85 o 
   3  11  32      404.00      290.78    311.26 o 
   4  11  32      878.85      664.49    178.26 o 
  -3  12  32      583.78      577.61    192.88 o 
  -2  12  32      601.65      580.71    158.53 o 
  -1  12  32      199.97      171.52    138.28 o 
   0  12  32      778.58      648.38    154.60 o 
   1  12  32      184.94       42.28    167.87 o 
   2  12  32      658.38      381.02    322.99 o 
   3  12  32      561.03      503.20    139.52 o 
  -1  13  32      456.28      263.52    173.49 o 
   0  13  32      101.24      108.22    191.35 o 
   1  13  32      444.36      699.23    373.00 o 
   1   0  33      281.45      239.53     75.01 o 
   2   0  33       10.80       -9.85     40.54 o 
   3   0  33      940.70     1114.50     87.90 o 
   4   0  33      527.37      679.43     82.58 o 
   5   0  33     1565.34     1717.96    129.27 o 
   6   0  33     2252.18     2240.00    154.42 o 
   7   0  33      296.64      233.69     99.43 o 
  -7   1  33      916.44      905.89    109.13 o 
  -6   1  33     2480.65     2595.54    165.88 o 
  -5   1  33      823.68      843.75    137.88 o 
  -4   1  33     5281.03     5087.13    176.28 o 
  -3   1  33       47.19        5.72     66.77 o 
  -2   1  33     1515.42     1604.77     68.18 o 
  -1   1  33      596.09      467.03     63.72 o 
   0   1  33     1411.76     1491.38    104.18 o 
   1   1  33      567.94      698.03    121.44 o 
   2   1  33     1475.25     1520.81     86.17 o 
   3   1  33       45.87      156.35     75.58 o 
   4   1  33     5286.17     5322.51    159.05 o 
   5   1  33      845.29      918.97    128.57 o 
   6   1  33     2474.37     2534.38    153.66 o 
   7   1  33      953.23      961.26    118.81 o 
  -7   2  33     1527.24     1543.65    123.61 o 
  -6   2  33      308.17      211.19     83.96 o 
  -5   2  33     3158.10     3333.52    148.74 o 
  -4   2  33      862.60      708.01     92.70 o 
  -3   2  33     6198.29     6349.90    211.48 o 
  -2   2  33      413.09      544.66     57.77 o 
  -1   2  33     2438.94     2460.46    132.05 o 
   0   2  33     4728.99     4876.02    220.43 o 
   1   2  33     2403.22     2359.74    109.99 o 
   2   2  33      436.51      584.45     84.82 o 
   3   2  33     5895.07     6066.76    195.19 o 
   4   2  33      902.08      768.88    104.46 o 
   5   2  33     3054.29     3088.02    156.85 o 
   6   2  33      291.09      192.87     96.42 o 
   7   2  33     1511.73     1534.20    218.01 o 
  -7   3  33      957.57      934.98    113.26 o 
  -6   3  33      818.25     1016.68    132.24 o 
  -5   3  33      752.57      664.68     94.01 o 
  -4   3  33     2570.28     2585.74    115.42 o 
  -3   3  33     1520.62     1540.00    109.66 o 
  -2   3  33     3987.56     3994.35     97.24 o 
  -1   3  33     3975.34     4081.93    130.64 o 
   0   3  33      140.52       98.67     57.48 o 
   1   3  33     4012.06     4136.16    102.17 o 
   2   3  33     3834.73     3935.11    221.45 o 
   3   3  33     1423.23     1653.23    143.89 o 
   4   3  33     2725.78     2860.97    175.94 o 
   5   3  33      798.04      790.89     90.29 o 
   6   3  33      847.11      972.72    110.91 o 
   7   3  33      995.88      953.94    125.17 o 
  -7   4  33      721.27      678.95    222.98 o 
  -6   4  33      681.61      713.19    301.05 o 
  -5   4  33      840.38      745.06    106.43 o 
  -4   4  33       33.76      -27.35     67.11 o 
  -3   4  33     1185.13     1123.94     80.57 o 
  -2   4  33     1611.57     1591.48     64.20 o 
  -1   4  33     1121.71     1050.96     92.33 o 
   0   4  33     6383.56     6484.69    174.93 o 
   1   4  33     1204.01     1192.57     90.83 o 
   2   4  33     1561.41     1737.94    160.22 o 
   3   4  33     1276.13     1452.36    167.87 o 
   4   4  33       48.91       60.85    173.49 o 
   5   4  33      820.71      809.17    131.91 o 
   6   4  33      715.97      726.33    108.42 o 
   7   4  33      682.30      779.59    128.68 o 
  -7   5  33      461.43      410.13    138.12 o 
  -6   5  33       22.83       14.54    104.63 o 
  -5   5  33      283.82      301.06     97.96 o 
  -4   5  33      777.05      706.81     90.49 o 
  -3   5  33     2717.63     2624.03     96.45 o 
  -2   5  33     3729.90     3682.05    167.84 o 
  -1   5  33     3600.19     3501.83    150.68 o 
   0   5  33     2877.07     3122.59    318.40 o 
   1   5  33     3650.97     3702.21    167.16 o 
   2   5  33     3782.08     3834.88    160.90 o 
   3   5  33     2780.17     2688.04    201.04 o 
   4   5  33      861.90      904.54     88.94 o 
   5   5  33      280.96      365.11    175.53 o 
   6   5  33       36.28       26.86    102.97 o 
   7   5  33      441.93      349.02    243.90 o 
  -7   6  33      363.93      461.12    428.11 o 
  -6   6  33      111.20        7.80    117.86 o 
  -5   6  33      610.85      454.42    109.86 o 
  -4   6  33      818.44      339.83    154.10 o 
  -3   6  33      956.61      936.61    114.72 o 
  -2   6  33      996.32      981.38    101.56 o 
  -1   6  33      911.67      870.02     78.48 o 
   0   6  33      313.83      373.02     67.07 o 
   1   6  33     1076.67     1122.15     88.25 o 
   3   6  33     1058.52     1247.07    153.08 o 
   4   6  33      864.37      876.62    163.28 o 
   5   6  33      644.63      448.01    202.06 o 
   6   6  33      103.65      -63.27    220.43 o 
   7   6  33      396.98      289.38    160.69 o 
  -6   7  33      199.52      372.47    154.38 o 
  -5   7  33      226.61      152.79    100.27 o 
  -4   7  33      169.57      156.89     93.10 o 
  -3   7  33      718.27      573.05    117.79 o 
  -2   7  33      129.73      157.26     81.34 o 
  -1   7  33      547.16      550.82     97.24 o 
   0   7  33     1452.28     1403.27    110.73 o 
   1   7  33      655.69      586.87     75.45 o 
   2   7  33      131.52      171.45    110.22 o 
   3   7  33      782.46      812.33    145.93 o 
   4   7  33      170.85      124.50    176.55 o 
   5   7  33      236.17      328.61    218.39 o 
   6   7  33      197.03      669.46    224.51 o 
  -6   8  33        1.53     -113.77    113.77 o 
  -5   8  33      550.27      574.48    114.81 o 
  -4   8  33      470.65      501.83    119.68 o 
  -3   8  33      355.01      360.76    114.14 o 
  -2   8  33     1998.96     1944.86    271.97 o 
  -1   8  33      283.56      245.61     83.92 o 
   0   8  33     3624.11     3696.02    197.31 o 
   1   8  33      249.21      408.67    109.91 o 
   2   8  33     1951.57     1793.11    149.51 o 
   3   8  33      330.57      392.90    128.58 o 
   4   8  33      458.99      431.68    197.98 o 
   5   8  33      541.17      444.94    236.76 o 
   6   8  33        3.99      117.36    239.82 o 
  -5   9  33      243.58      371.19    131.68 o 
  -4   9  33       27.91        7.73    113.19 o 
  -3   9  33     1051.01     1222.93    146.02 o 
  -2   9  33      499.01      401.45    113.75 o 
  -1   9  33     3871.21     3811.86    160.30 o 
   0   9  33      504.62      478.73     97.84 o 
   1   9  33     3940.87     3688.59    223.60 o 
   2   9  33      455.56      397.48    125.46 o 
   3   9  33     1074.99     1061.52    187.77 o 
   4   9  33       31.38       33.68    158.18 o 
   5   9  33      248.60      229.62    242.88 o 
  -5  10  33      169.34      -12.25    193.90 o 
  -4  10  33      208.40        8.24    256.15 o 
  -3  10  33      369.86      304.52    178.59 o 
  -2  10  33     1328.36     1318.31    150.22 o 
  -1  10  33      205.29      299.73     98.41 o 
   0  10  33     2443.00     2563.86    157.39 o 
   1  10  33      214.33      233.44    260.23 o 
   2  10  33     1357.11     1086.19    171.21 o 
   3  10  33      347.67      217.14    240.84 o 
   4  10  33      202.25      -72.08    237.27 o 
   5  10  33      151.89      -23.24    139.19 o 
  -4  11  33      634.61      466.36    139.39 o 
  -3  11  33      350.41      309.22    162.26 o 
  -2  11  33      349.63      311.88    151.74 o 
  -1  11  33      777.61      923.72    146.63 o 
   0  11  33       95.87      -44.19     93.23 o 
   1  11  33      743.90      671.79    154.25 o 
   2  11  33      386.32      270.86    147.56 o 
   3  11  33      289.89      176.34    179.80 o 
   4  11  33      621.30      401.59    236.76 o 
  -3  12  33      549.97      840.90    196.96 o 
  -2  12  33      539.13      493.45    134.78 o 
  -1  12  33      351.33      425.93    215.33 o 
   0  12  33      982.39     1206.71    399.53 o 
   1  12  33      345.34      368.04    161.40 o 
   2  12  33      573.93      676.00    189.31 o 
   3  12  33      531.44      327.41    122.32 o 
   0  13  33       75.87      -76.69    176.47 o 
   0   0  34      501.09      697.01    108.17 o 
   1   0  34      204.68       28.57     94.91 o 
   2   0  34     5612.29     5812.24    144.21 o 
   3   0  34       59.89       26.50     67.84 o 
   4   0  34     5691.59     5475.57    188.54 o 
   5   0  34     1513.13     1654.84    129.29 o 
   6   0  34       21.70      110.68    150.71 o 
   7   0  34      172.06      116.28     82.88 o 
  -7   1  34      241.17      172.21     89.53 o 
  -6   1  34      413.66      352.50    111.23 o 
  -5   1  34      710.54      591.53     91.12 o 
  -4   1  34     1969.11     1853.77    102.87 o 
  -3   1  34     1863.84     1809.31    161.87 o 
  -2   1  34     1866.88     1862.56     82.55 o 
  -1   1  34     2358.45     2200.36    115.44 o 
   0   1  34     3624.01     3918.99    153.92 o 
   1   1  34     2266.73     2263.50    162.26 o 
   2   1  34     1777.57     1808.85    130.98 o 
   3   1  34     1784.19     1886.29    120.87 o 
   4   1  34     1905.26     1802.47    131.52 o 
   5   1  34      750.06      800.06     98.24 o 
   6   1  34      482.30      379.47    101.22 o 
   7   1  34      264.29      217.56    119.98 o 
  -7   2  34      679.42      781.46    108.06 o 
  -6   2  34      653.68      551.59    132.90 o 
  -5   2  34       30.85       44.30     76.39 o 
  -4   2  34      609.63      578.47    110.62 o 
  -3   2  34     2684.60     2728.63    143.24 o 
  -2   2  34      592.75      573.51     75.12 o 
  -1   2  34    10683.74    10907.38    299.52 o 
   0   2  34       39.20       72.26     47.67 o 
   1   2  34    10602.50    11079.90    299.11 o 
   2   2  34      512.46      401.06    113.28 o 
   3   2  34     2650.57     2744.25    214.82 o 
   4   2  34      559.49      313.71     93.51 o 
   5   2  34       31.96      -75.67     75.67 o 
   6   2  34      573.46      556.70    119.46 o 
   7   2  34      703.40      593.46    117.06 o 
  -7   3  34      588.72      684.07    105.50 o 
  -6   3  34       35.64       34.31     85.17 o 
  -5   3  34     2104.79     2067.21    133.88 o 
  -4   3  34     1658.29     1748.55    129.07 o 
  -3   3  34     2409.77     2413.35    103.72 o 
  -2   3  34     2169.76     2285.09     82.04 o 
  -1   3  34      684.44      632.97    108.68 o 
   0   3  34     2454.43     2786.01    179.61 o 
   1   3  34      672.80      612.15    164.30 o 
   2   3  34     2258.34     2490.06    180.63 o 
   3   3  34     2380.51     2577.72    143.78 o 
   4   3  34     1621.83     1564.14    114.19 o 
   5   3  34     2073.70     2158.74    152.18 o 
   6   3  34       37.38       13.43    119.39 o 
   7   3  34      615.15      578.13    122.07 o 
  -7   4  34      121.41      108.92    123.46 o 
  -6   4  34      804.72      955.70    122.08 o 
  -5   4  34      184.90       47.18     82.37 o 
  -4   4  34     4207.85     3953.32    155.25 o 
  -3   4  34      802.87      920.87    117.87 o 
  -2   4  34     1510.06     1621.54     80.26 o 
  -1   4  34     3191.93     2998.02    120.76 o 
   0   4  34        2.92      -28.04     50.72 o 
   1   4  34     3174.13     2918.58    106.45 o 
   2   4  34     1500.81     1609.35    124.50 o 
   3   4  34      774.07      794.16    116.71 o 
   4   4  34     4056.28     3893.26    271.46 o 
   5   4  34      188.08      252.47    111.40 o 
   6   4  34      812.28      704.17    124.12 o 
   7   4  34      131.95      226.96    127.11 o 
  -7   5  34      502.96      584.10    229.11 o 
  -6   5  34     1124.21      919.25    151.44 o 
  -5   5  34      917.33     1022.39    129.95 o 
  -4   5  34     1019.59     1080.19     94.90 o 
  -3   5  34      155.42       96.42     64.62 o 
  -2   5  34      419.72      442.36     69.42 o 
  -1   5  34       73.55      114.97     60.46 o 
   0   5  34      116.41       30.13     97.46 o 
   1   5  34       48.53       34.55     64.58 o 
   2   5  34      461.51      431.64     89.03 o 
   3   5  34      172.63      260.23    117.36 o 
   4   5  34     1016.71     1031.74    145.93 o 
   5   5  34      942.73     1125.79    113.65 o 
   6   5  34     1118.58     1134.66    140.02 o 
   7   5  34      508.43      295.25    159.80 o 
  -6   6  34      459.00      550.07    125.46 o 
  -5   6  34     1031.00     1152.27    208.81 o 
  -4   6  34     1018.53     1121.10    124.78 o 
  -3   6  34      361.61      554.65    110.40 o 
  -2   6  34      936.43      971.88    107.98 o 
  -1   6  34      402.42      405.05     92.67 o 
   0   6  34     3392.87     3265.10    165.90 o 
   1   6  34      433.94      279.71     99.50 o 
   2   6  34     1050.73     1095.01    131.65 o 
   3   6  34      391.63      432.70    130.63 o 
   4   6  34     1119.94     1115.71    148.63 o 
   5   6  34     1016.35     1168.49    224.51 o 
   6   6  34      462.45      223.49    219.41 o 
  -6   7  34      154.89      137.86    143.34 o 
  -5   7  34     1859.39     1799.46    147.77 o 
  -4   7  34      239.30      172.99     84.98 o 
  -3   7  34     1629.52     1756.32    193.90 o 
  -2   7  34      419.60      413.45     98.14 o 
  -1   7  34     1713.41     1754.15    191.01 o 
   0   7  34       32.30       77.24     81.06 o 
   1   7  34     1695.81     1717.39    197.98 o 
   2   7  34      394.58      459.23    172.47 o 
   3   7  34     1607.57     1196.04    178.59 o 
   4   7  34      256.84     -176.55    176.55 o 
   5   7  34     1757.42     1704.26    271.46 o 
   6   7  34      180.71      147.49    166.27 o 
  -6   8  34     1902.67     2049.36    175.20 o 
  -5   8  34      258.26      313.54    124.11 o 
  -4   8  34      674.25      323.50    174.00 o 
  -3   8  34      701.43      754.16    170.43 o 
  -2   8  34      174.70       -1.31    164.81 o 
  -1   8  34     1500.82     1286.73    172.50 o 
   0   8  34        0.46       -8.83     75.87 o 
   1   8  34     1485.65     1272.79    149.02 o 
   2   8  34      193.68      217.13    172.98 o 
   4   8  34      700.73      983.78    223.49 o 
   5   8  34      264.35       83.68    227.57 o 
   6   8  34     1942.31     2075.55    213.80 o 
  -5   9  34     2400.97     2580.87    207.91 o 
  -4   9  34      370.10      424.50    273.50 o 
  -3   9  34     4206.88     4485.54    586.80 o 
  -2   9  34       82.18      139.53    105.66 o 
  -1   9  34      733.05      654.25    101.99 o 
   0   9  34        4.55       63.17     80.57 o 
   1   9  34      748.42      628.08    207.16 o 
   2   9  34       74.57        7.40    133.45 o 
   3   9  34     4184.69     4203.84    494.95 o 
   4   9  34      378.11      209.90    122.36 o 
   5   9  34     2368.40     2610.48    332.69 o 
  -4  10  34     1724.40     1523.24    190.85 o 
  -3  10  34      372.55      140.50    420.96 o 
  -2  10  34      424.30      275.00    221.96 o 
  -1  10  34       79.84     -111.22    111.22 o 
   0  10  34       98.45       -5.68     80.62 o 
   1  10  34       77.92       69.07    126.36 o 
   2  10  34      409.33      286.14    285.74 o 
   3  10  34      415.44      312.92    159.40 o 
   4  10  34     1769.23     1514.55    224.00 o 
  -3  11  34      632.26      615.37    211.25 o 
  -2  11  34      747.34      759.26    194.92 o 
  -1  11  34      891.75      835.24    150.96 o 
   0  11  34      966.93      868.48    220.94 o 
   1  11  34      852.14      629.71    159.84 o 
   2  11  34      746.12      894.47    202.57 o 
   3  11  34      583.40     1094.16    178.99 o 
  -2  12  34      290.43      174.23    137.02 o 
  -1  12  34     1191.66     1010.73    164.00 o 
   0  12  34       93.56      -66.33    163.75 o 
   1  12  34     1127.63     1038.58    191.59 o 
   2  12  34      329.70      493.06    179.33 o 
   1   0  35      102.41       55.53     68.72 o 
   2   0  35       57.46       64.23     97.97 o 
   3   0  35     2017.63     2159.08    108.09 o 
   4   0  35       97.51      236.47    143.29 o 
   5   0  35     2408.91     2469.87    143.55 o 
   6   0  35      224.63      270.30     90.99 o 
   7   0  35        9.56      150.65    109.49 o 
  -7   1  35     1357.16     1449.10    133.12 o 
  -6   1  35      541.89      667.08     96.04 o 
  -5   1  35     1739.31     1594.46    120.41 o 
  -4   1  35      828.32      870.81    116.25 o 
  -3   1  35     1564.80     1537.14    101.16 o 
  -2   1  35     4110.02     4424.85    130.83 o 
  -1   1  35      772.45      833.50     92.79 o 
   0   1  35     2564.27     2573.84    131.13 o 
   1   1  35      725.59      759.51     86.93 o 
   2   1  35     4155.71     4257.59    245.94 o 
   3   1  35     1476.36     1504.17    113.68 o 
   4   1  35      810.83      933.29    122.46 o 
   5   1  35     1829.76     1894.85    122.15 o 
   6   1  35      581.13      653.33    144.65 o 
   7   1  35     1348.62     1541.67    355.68 o 
  -7   2  35      324.14      295.84    101.96 o 
  -6   2  35     2518.25     2399.69    162.76 o 
  -5   2  35      969.86     1039.92    109.89 o 
  -4   2  35     1791.64     1960.01    109.66 o 
  -3   2  35     1119.29     1279.53    110.29 o 
  -2   2  35      969.57     1046.54    101.15 o 
  -1   2  35      336.97      494.95    111.24 o 
   0   2  35     1026.46      978.67    121.44 o 
   1   2  35      307.76      508.69     79.86 o 
   2   2  35      882.06      986.84    132.67 o 
   3   2  35     1113.85     1179.11    103.01 o 
   4   2  35     1718.48     1895.72    218.90 o 
   5   2  35      965.17      952.72    109.04 o 
   6   2  35     2316.89     2334.80    142.82 o 
   7   2  35      300.89      171.97    114.83 o 
  -7   3  35      473.05      522.38    142.85 o 
  -6   3  35      185.88      181.44     96.25 o 
  -5   3  35      795.11      719.79     98.41 o 
  -4   3  35       29.12       20.98     63.47 o 
  -3   3  35     1091.30     1100.29     94.64 o 
  -2   3  35     1138.70     1092.32     83.77 o 
  -1   3  35     1395.07     1324.40    113.99 o 
   0   3  35      832.69      814.37    107.15 o 
   1   3  35     1404.52     1456.11    113.99 o 
   2   3  35     1104.29     1102.54    246.45 o 
   3   3  35     1084.83     1117.17    100.52 o 
   4   3  35       18.35      -75.72    100.43 o 
   5   3  35      814.58      846.08    101.91 o 
   6   3  35      155.58      133.53    258.70 o 
   7   3  35      435.41      508.06    126.01 o 
  -7   4  35      266.78      189.43    148.84 o 
  -6   4  35      926.70      940.87    131.07 o 
  -5   4  35       91.67       42.11     70.89 o 
  -4   4  35     3374.27     3601.87    234.64 o 
  -3   4  35      478.06      405.02     69.70 o 
  -2   4  35     4673.64     4834.20    167.77 o 
  -1   4  35      646.69      639.71     63.40 o 
   0   4  35     4973.64     5106.18    136.25 o
[truncated: 62,252 more chars]
